# Supplementary material for: Irp2 regulates insulin production through iron-mediated Cdkal1-catalyzed tRNA modification
Source: Nat Commun. 2020 Jan 15;11:296. doi: 10.1038/s41467-019-14004-5 (PMC6962211; doi:10.1038/s41467-019-14004-5)
Supplement: Supplementary file 3 — Source Data [file 41467_2019_14004_MOESM3_ESM.zip]

Archive with 10 entries (10 files):
- Fig1_SourceFile_112419.xls
- Fig2_SourceFile_112319.xlsx
- Fig3_SourceFile_112419.xlsm
- Fig4_SourceFile-1121419.xlsx
- Fig5_SourceFile_112419.xlsx
- Fig6_SourceFile_112419.xlsx
- Fig7_Sourcefiles_112119.xlsx
- Fig8_SourceFile_112419.xlsx
- GelScan_SourceFile-112319.xlsx
- Table1_SourceFile.xlsx
