# Supplementary material for: Irp2 regulates insulin production through iron-mediated Cdkal1-catalyzed tRNA modification
Source: Nat Commun. 2020 Jan 15;11:296. doi: 10.1038/s41467-019-14004-5 (PMC6962211; doi:10.1038/s41467-019-14004-5)
Supplement: Supplementary file 3 — Source Data [file 41467_2019_14004_MOESM3_ESM.zip › Fig1_SourceFile_112419.xls]

## Sheet: Fig1a-c
Fig.1a-c. Glucose tolerance tests
	GTT 10-12 week old males							glucose		GTT 20-22 week old males							glucose		GTT 75 week-old males							glucose			GTT GMC 12-18 month old males		WT 65-75; KO 49-71	glucose
	Animal	sex	genotype	DOB	Age	weight	Z	0		Animal	sex	genotype	DOB	Age	weight	Z	0		Animal	sex	genotype	DOB	Age	weight	Z	0	Z			Weight	z	0	z
	MM 2.90	M	WT	39583	11.7143	20.51	-0.521907	66		MM 2.20	M	WT	39502	23.4286	25.82	-0.906395	56		MM 4.92	M	WT	39648	78.1429	37.13	-0.0993168	87	0.325685		WT	45.7	0.0486923	125	1.9122
	MM 2.96	M	WT	39583	11.7143	20.77	-0.430661	67		MM 2.31	M	WT	39509	22.2857	33.39	0.64948	107		MM 5.5	M	WT	39652	77.5714	31.16	-0.916513	64	-1.71725		WT	50.4	0.5064	94	-0.131876
	MM 3.1	M	WT	39604	8.85714	20.06	-0.679833	80		MM 2.32	M	WT	39509	22.2857	31.02	0.16237	74		MM 5.21	M	WT	39655	77.1429	43.4	0.758944	92	0.7698		WT	42.8	-0.233723	85	-0.725319
	MM 3.5	M	WT	39604	8.85714	21.56	-0.153414	106		MM 2.88	M	WT	39495	24.4286	30.31	0.0164425	59		MM 5.36	M	WT	39658	76.8571	36.54	-0.180078	89	0.503331		WT	35.8	-0.915416	84	-0.791257
	MM 3.24	M	WT	39604	8.85714	24.63	0.923992	81		MM 2.41	M	WT	39515	21.4286	30.58	0.0719361	93		MM 5.38	M	WT	39658	76.8571	25.67	-1.668	79	-0.3849		WT	29.2	-1.55815	98	0.131876
	MM 3.26	M	WT	39604	8.85714	20.72	-0.448209	59		MM 2.47	M	WT	39520	20.7143	29.24	-0.203476	73		MM 5.51	M	WT	39661	76.5714	34.57	-0.449739	69	-1.27313		WT	53.9	0.847246	90	-0.395628
	MM 4.92	M	WT	39647	10.7143	18.53	-1.21678	103		MM 2.63	M	WT	39573	21.1429	36.21	1.22908	66		MM 5.57	M	WT	39664	76.2857	46.33	1.16001	90	0.592154
	MM 5.5	M	WT	39652	11.7143	22.05	0.01855	76		MM 2.67	M	WT	39582	19.8571	20.84	-1.92994	78		MM 5.69	M	WT	39675	74.7143	48.7	1.48443	99	1.39156		AVE	42.9667		96
	MM 5.21	M	WT	39655	11.2857	20	-0.70089	87		MM 3.28	M	WT	39604	21.2857	34.63	0.904339	65		MM 5.72	M	WT	39675	74.7143	37.2	-0.0897349	81	-0.207254		SD	9.19971		15.1658
	MM 5.36	M	WT	39658	10.8571	19.59	-0.844778	88		MM 3.30	M	WT	39604	21.2857	35.8	1.14481	66		AVE				76.5397	37.8556		83.3333			SE	3.75577		6.19139
	MM 6.66	M	WT	39699	12.2857	29.6	2.66819	78		MM 5.21	M	WT	39655	20.4286	26.98	-0.667978	71		SD				1.16885	7.30547		11.2583
	MM 6.69	M	WT	39699	12.2857	24.98	1.04682	62		MM 5.38	M	WT	39658	21.7143	22.6	-1.56821	74		SE				0.389617	2.43516		3.75278
	MM 6.74	M	WT	39699	12.2857		-7.71982	81		MM 5.50	M	WT	39661	21.4286	36	1.18592	106
	MM 6.77	M	WT	39700	12.1429	22.9	0.316854	61		MM 5.51	M	WT	39661	21.4286	29.8	-0.0883786	84
	MM 6.97	M	WT	39713	10.4286	22.06	0.0220595	69		AVE				21.6531	30.23		76.5714		MM 4.90	M	KO	39647	78.2857	50.48	1.08305	135	0.210474		KO	53	0.71495	145	1.20515
	AVE				10.8571	21.9971		77.6		SD				1.17498	4.86543		15.8489		MM 5.6	M	KO	39652	77.5714	39.36	-0.211178	95	-0.920432		KO	57.8	1.21667	145	1.20515
	SD				1.37236	2.84944		14.3068		SE				0.314027	1.30034		4.23579		MM 5.13	M	KO	39654	77.2857	46.51	0.620991	134	0.182202		KO	40.4	-0.602064	95	-1.01838
	SE				0.354343	0.761544		3.69401											MM 5.43	M	KO	39658	76.8571	35.65	-0.642975	155	0.775927		KO	48	0.192326	117	-0.0400235
	MM 2.93	M	KO	39583	11.7143	20.82	-0.422681	87		MM 2.21	M	KO	39502	23.4286	23.16	-0.256589	83		MM 5.44	M	KO	39658	76.8571	32.46	-1.01425	117	-0.298434		KO	33.4	-1.33374	119	0.0489176
	MM 2.95	M	KO	39583	11.7143	21.76	0.301475	113		MM 2.38	M	KO	39515	21.4286	28.69	1.38985	90		MM 5.47	M	KO	39658	76.8571	34.26	-0.804753	105	-0.637705		KO	47.5	0.140063	110	-0.351317
	MM 2.99	M	KO	39604	8.85714	19.15	-1.70921	116		MM 2.42	M	KO	39515	21.4286		-7.152			MM 5.23	M	KO	39655	77.4286	30.35	-1.25983	66	-1.74034		KO	56.4	1.07034	118	0.00444706
	MM 3.4	M	KO	39604	8.85714	18.71	-2.04818	96		MM 2.48	M	KO	39520	20.7143	23.8	-0.0660418	98		MM 5.65	M	KO	39673	75	53.7	1.45782	171	1.22829		KO	54.2	0.84038	149	1.38303
	MM 3.23	M	KO	39604	8.85714	22.48	0.856147	101		MM 2.51	M	KO	39527	19.7143	23.43	-0.176202	119		MM 5.68	M	KO	39675	74.7143	47.8	0.77113	170	1.20002		KO	30.9	-1.59505	87	-1.37414
	MM 3.27	M	KO	39604	8.85714	22.14	0.594218	76		MM 2.52	M	KO	39527	19.7143	22.6	-0.423317	103		AVE				76.7619	41.1744		127.556			KO	40	-0.643874	94	-1.06285
	MM 4.90	M	KO	39648	10.5714	21.48	0.0857688	116		MM 2.69	M	KO	39582	19.8571	20.93	-0.920525	92		SD				1.17369	8.59201		35.3699			AVE	46.16		117.9
	MM 5.6	M	KO	39652	11.7143	20.35	-0.784759	71		MM 3.41	M	KO	39609	20.5714	31.74	2.29793	97		SE				0.39123	2.864		11.79			SD	9.5671		22.4868
	MM 5.7	M	K0	39652	11.7143	20.95	-0.322532	105		MM 3.42	M	KO	39609	20.5714	21.1	-0.869911	88		TTEST				0.692663	0.390726		0.00539413			SE	3.02538		7.11095
	MM 5.13	M	KO	39654	11.4286	21.12	-0.191567	104		MM 5.43	M	KO	39658	21.7143	21.18	-0.846093	121												TTEST	0.848478		0.0361727
	MM 6.71	M	KO	39699	12.2857	22.85	1.14119	67		MM 5.44	M	KO	39658	21.7143	22.8	-0.363771	110
	MM 6.94	M	KO	39713	10.2857	21.75	0.293771	97		MM 5.46	M	KO	39658	21.7143	24.81	0.234665	117
	MM 6.95	M	KO	39713	10.4286	22.3	0.717479	102		AVE				21.0476	24.0218		101.636
	MM 7. 4	M	KO	39714	10.2857	21.12	-0.191567	77		SD				1.07998	3.35876		13.3437
	MM 7. 5	M	KO	39714	10.2857	23.55	1.68045	101		SE				0.311763	1.0127		4.02328
	AVE				10.5238	21.3687		95.2667		TTEST				0.18399	0.00102		0.000276217
	SD				1.22137	1.29806		16.0822
	SE				0.315356	0.335159		4.15241
	TTEST	0.00362853
			Fasting				SEM				SD
			10-12 wk	22	52	75	10-12 wk	22	52	75
		WT	77.6	76.57	96.66	83.33	3.69401	4.23579	14.3287	3.75278	14.307	15.8489	35.098	11.2583
		Irp2KO	95.26	101.636	95.8	127.556	4.15241	4.02328	17.1767	11.79	16.0822	13.3437	38.4083	35.3699

## Sheet: Fig1d
Fig. 1d. Insulin tolerance tests
	Animal	sex	genotype	DOB	Age	weight	Z	0	Z	15	Z	30	Z	60	Z	90	Z	120	Z	150	z	180	z
	MM 5.72	M	WT	39675	20.5714	29.8	-0.845932	127	-0.99741	111	1.69542	88	1.06228	80	0.109493	137	0.800221	171	0.747643	202	1.07476	187	0.862321
	MM 5.75	M	WT	39676	20.4286	36.3	0.80635	140	-0.0897669	86	0.082928	83	0.511468	86	0.593565	146	1.08666	176	0.939346	202	1.07476	191	1.06056
	MM 5.79	M	WT	39676	20.4286	32.82	-0.0782565	127	-0.99741	69	-1.01356	68	-1.14097	76	-0.213223	85	-0.854782	120	-1.20773	124	-1.39646	144	-1.2687
	MM 5.80	M	WT	39676	20.4286	37.21	1.03767	147	0.398964	101	1.05042	92	1.50293	95	1.31967	140	0.895702	169	0.670962	193	0.789621	194	1.20923
	MM 5.82	M	WT	39676	20.4286	28.78	-1.10521	131	-0.718135	79	-0.368569	69	-1.03081	63	-1.26205	65	-1.49132	119	-1.24607	132	-1.143	153	-0.822674
	MM 5.93	M	WT	39679	20	31.46	-0.423965	165	1.6557	88	0.211927	80	0.180981	101	1.80375	140	0.895702	162	0.402577	167	-0.0341194	153	-0.822674
	MM 5.69	M	WT	39675	21.1429	31.81	-0.334996	153	0.817876	109	1.56642	94	1.72326	75	-0.293901	83	-0.918436	135	-0.632621	215	1.48663	196	1.30835
	MM 5.94	M	WT	39679	20.5714	35.33	0.559779	166	1.72552	68	-1.07806	75	-0.369831	84	0.432208	130	0.577432	189	1.43777	171	0.0926099	165	-0.22797
	MM 6.5	M	WT	39682	20.1429	30.45	-0.680704	138	-0.229404	59	-1.65856	65	-1.47146	61	-1.4234	88	-0.759301	145	-0.249214	155	-0.414308	152	-0.872233
	MM 6.19	M	WT	39683	20	38.1	1.26391	155	0.957514	76	-0.562067	68	-1.14097	82	0.27085	128	0.513778	154	0.0958517	162	-0.192531	161	-0.426205
	MM 5. 36	M	WT	39658	23.8571	30.35	-0.706124	128	-0.927591	93	0.534425	74	-0.479993	66	-1.02001	68	-1.39584	114	-1.43777	125	-1.36478
	MM 5. 38	M	WT	39658	23.8571	26.32	-1.73054	137	-0.299223	91	0.405426	81	0.291144	63	-1.26205	78	-1.07757	118	-1.28441	141	-0.85786
	MM 5. 50	M	WT	39661	23.5714	39.8	1.69604	143	0.119689	84	-0.0460711	80	0.180981	78	-0.0518649	139	0.863875	168	0.632621	196	0.884668
	MM 5. 51	M	WT	39661	23.5714	35.26	0.541985	121	-1.41632	72	-0.820066	80	0.180981	91	0.996959	139	0.863875	181	1.13105		-5.32507
	AVE				21.3571	33.1279		141.286		84.7143		78.3571		78.6429		111.857		151.5		168.077		169.6
	SD				1.57367	3.93395		14.3228		15.504		9.07751		12.3948		31.4199		26.082		31.5633		20.1781
	SE				0.420582	1.05139		3.82793		4.14361		2.42607		3.31266		8.39732		6.9707		8.75409		6.38087
	MM 5.73	M	KO	39676	20.4286	30.02	0.46106	146	-0.851985	97	-0.281187	65	-0.693914	62	-0.43445	82	-0.405087	127	-0.783073	171	-0.405613	157	-1.08229
	MM 5.83	M	KO	39676	20.4286	29.06	0.0955625	158	0.270142	50	-1.56427	59	-0.962526	76	0.560836	92	-0.0852815	152	-0.19341	143	-0.991033	170	-0.6507
	MM 5.63	M	KO	39673	21.4286	31.84	1.15398	174	1.76631	114	0.182908	73	-0.335765	75	0.489744	96	0.0426407	171	0.254735	191	0.0125447	203	0.444866
	MM 5.65	M	KO	39673	21.4286	32.73	1.49283	164	0.831205	160	1.43869	118	1.67882		-4.84214		-3.02749	201	0.962331	184	-0.13381	184	-0.185914
	MM 5.68	M	KO	39675	21.1429	30.45	0.624773		-14.5045	165	1.57519	123	1.90267	90	1.55612	115	0.650271	193	0.773638	270	1.66427	234	1.47403
	MM 5. 23	M	KO	39655	24.2857	28.7	-0.0414992	145	-0.945496	93	-0.390386	76	-0.201459	54	-1.00318	62	-1.0447	106	-1.27839	145	-0.949218
	MM 5. 43	M	KO	39658	23.8571	24.19	-1.75858	146	-0.851985	83	-0.663383	68	-0.559608	46	-1.57192	64	-0.980737	103	-1.34915	142	-1.01194
	MM 5. 44	M	KO	39658	23.8571	26	-1.06946	143	-1.13252	120	0.346706	81	0.0223843	65	-0.221175	92	-0.0852815	173	0.301908	209	0.388887
	MM 5. 46	M	KO	39658	23.8571	28.22	-0.224248	162	0.644184	70	-1.01828	62	-0.82822	62	-0.43445	83	-0.373107	142	-0.429275	177	-0.280166
	MM 5. 47	M	KO	39658	23.8571	26.88	-0.734422	158	0.270142	121	0.374006	80	-0.0223843	83	1.05848	166	2.28128	234	1.74069	272	1.70608
	AVE				22.4571	28.809		155.111		107.3		80.5		68.1111		94.6667		160.2		190.4		189.6
	SD				1.60752	2.62655		10.694		36.6304		22.3371		14.0663		31.269		42.3971		47.8289		30.1214
	SE				0.508343	0.830589		3.56466		11.5836		7.0636		4.68877		10.423		13.4071		15.1248		13.4707
	TTEST				0.111627	0.00392004		0.0154364		0.0927552		0.779443		0.085736		0.215984		0.574044		0.221147		0.229278
	ttest 2,2				0.108404	0.00636454		0.0217988		0.0498619		0.747874		0.0729328		0.2135		0.539646		0.191971		0.147156
									0	15	30	60	90	120	150	180			Weight
							14	Wt (14)	141.286	84.7143	78.3571	78.6429	111.857	151.5	168.077	169.6		Wt (14)	33.1279
							10	Irp2-/- (10)	155.111	107.3	80.5	68.1111	94.6667	160.2	190.4	189.6			1.05139
																		Irp2-/- (10)	28.809
																			0.830589

## Sheet: Fig1e-g EH clamps
		Date Clamp Experiment	Date of birth	age (mths)	age (wks)	BM surgery, random fed (g)	Body mass change surgery clamp (g)	Body mass NMR analysis, random fed (g)	Fat mass (g)	Fat mass (% body mass)	Lean mass (g)	Lean mass (% body mass)	Body mass fasting (g)	Body mass loss following overnight fasting (g)	Body mass loss (% fed BW)	Insulin infused (mU/kg/min)	Plasma glucose basal (mg/dl)	Plasma glucose basal (mmol/l)	Plasma glucose StSt (mg/dl)	Plasma glucose StSt (mmol/l)	GIR StSt (mg/kg/min)	GIR StSt (µmol/kg/min)	Rd StSt (mg/kg/min)	Rd StSt (µmol/kg/min)	EndoRa basal (mg/kg/min)	EndoRa basal (µmol/kg/min)	EndoRa StSt (mg/kg/min)	EndoRa StSt (µmol/kg/min)	Insulin-mediated EndoRa suppression (mg/kg/min)	Insulin-mediated EndoRa supression (% basal)	Whole body glycolysis rate (mg/kg/min)	Whole body glycolysis rate (µmol/kg/min)
	1 KO	2009-01-19	2008-06-27	6.73333	28.8571	28.3	-4.1	27	6.063	22.4556	17.139	63.4778	24.2	2.8	10.3704	3.5	126	7	181	10.0556	43.9862	2.44368	48.4108	2.6868	12.4253	0.689605	4.42461	0.245566	8.00072	64.3904	27.407	1.52109
	3 KO	2009-01-19	2008-07-02	6.56667	28.1429	36.4	-5.2	34.3	10.791	31.4606	19.196	55.965	31.2	3.1	9.0379	3.5	99.5	5.52778	174.875	9.71528	44.6197	2.47887	36.7959	2.04217	8.57696	0.476021	-7.82375	-0.434218	16.4007	191.218	22.0057	1.22132
	5 KO	2009-01-20	2008-07-02	6.6	28.2857	36.4	-6.1	33.5	10.033	29.9493	18.452	55.0806	30.3	3.2	9.55224	3.5	100	5.55556	135.333	7.51852	38.1419	2.119	41.0452	2.27801	8.48308	0.470811	2.90329	0.161133	5.57979	65.7755	18.8338	1.04528
	7 KO	2009-01-29 00:15:42	2008-07-02	6.9	29.5714	30.2	-4.5	29.6	7.274	24.5743	18.155	61.3345	25.7	3.9	13.1757	3.5	138.5	7.69444	141	7.83333	42.2892	2.3494	61.1621	3.3945	15.5443	0.862707	18.8729	1.04745	-3.32861	-21.4138	44.8695	2.49026
	9 KO	2009-01-30	2008-07-02	6.93333	29.7143	33.3	-7.6	31.1	9.437	30.3441	18.457	59.3473	25.7	5.4	17.3633	3.5	133.5	7.41667	136.75	7.59722	38.1574	2.11986	56.3654	3.12828	11.2092	0.622111	18.208	1.01054	-6.99877	-62.4377	26.8081	1.48785
	13 KO	2009-02-02	2008-07-02	7	30	32	-8.7	27.3	6.163	22.5751	17.318	63.4359	23.3	4	14.652	3.5	109	6.05556	110.667	6.14815	48.6481	2.70267	46.3515	2.57251	13.463	0.747196	-2.29653	-0.127457	15.7595	117.058	24.0954	1.3373
	mean			6.78889	29.0952	32.7667	-6.03333	30.4667	8.2935	26.8932	18.1195	59.7735	26.7333	3.73333	12.3586	3.5	117.75	6.54167	146.604	8.14468	42.6404	2.36891	48.3552	2.68371	11.617	0.644742	5.71475	0.317168	5.90222	59.0985	27.3366	1.51718
	SD			0.182168	0.78072	3.28065	1.8085	3.06898	2.05546	4.14307	0.773092	3.64091	3.25617	0.94163	3.28118	0	17.1544	0.953025	26.5683	1.47601	4.05653	0.225363	9.15698	0.508213	2.78259	0.154434	10.8283	0.600969	9.62846	91.805	9.15323	0.508004
	SEM			0.0743698	0.318728	1.33932	0.738316	1.25291	0.839136	1.6914	0.315614	1.48639	1.32933	0.384419	1.33953	0	7.00327	0.389071	10.8464	0.60258	1.65607	0.0920041	3.73832	0.207477	1.13599	0.0630474	4.42062	0.245345	3.9308	37.4792	3.73679	0.207392
	n			6	6	6	6	6	6	6	6	6	6	6	6	6	6	6	6	6	6	6	6	6	6	6	6	6	6	6	6	6
	Explanations:							Data set body composition (NMR) analysis: conducted in random-fed mice 1 day prior to glucose clamp experiment					before starting EH-glucose clamp				basal = overnight fasting state		StSt: "steady state" = final 30 minutes of the glucose clamp		Glucose infusion rate: index for whole body insulin sensitivity		Rate of glucose disappearance: indicator of whole body glucose turnover		endogenous glucose production: indicator of hepatic glucose production					StSt (insulin-stimulated) compared to basal condition
	8 WT	2009-01-20	2008-07-02	6.6	28.2857	39.9	-5.3	38	13.737	36.15	20.278	53.3632	34.6	3.4	8.94737	3.5	175	9.72222	173.333	9.62963	28.9017	1.60565	39.2167	2.17652	15.5228	0.861514	10.3149	0.572479	5.20784	33.5497	22.3449	1.24014
	10 WT	2009-01-29	2008-07-04	6.83333	29.2857	36.4	-6.4	33.2	10.19	30.6928	19.51	58.7651	30	3.2	9.63855	3.5	162	9	167.833	9.32407	25.2667	1.4037	54.0641	3.00056	12.818	0.711401	28.7975	1.59826	-15.9794	-124.664	43.3976	2.40857
	12 WT	2009-01-29	2008-07-05	6.8	29.1429	36.9	-6.5	33.5	10.042	29.9761	19.551	58.3612	30.4	3.1	9.25373	3.5	119	6.61111	166.833	9.26852	1.60775	0.0893193	56.6997	3.14683	8.67782	0.481619	27.7313	1.53909	-19.0535	-219.565	37.8259	2.09934
	14 WT	2009-01-30	2008-07-05	6.83333	29.2857	32	-5	30.6	8.486	27.732	18.186	59.4314	27	3.6	11.7647	3.5	140.5	7.80556	111.333	6.18519	34.5259	1.91811	52.4091	2.90871	10.841	0.601678	17.8832	0.992518	-7.04216	-64.9583	37.5462	2.08381
	16 WT	2009-02-02	2008-07-05	6.9	29.5714	34.6	-5.7	32	10.036	31.3625	18.706	58.4562	28.9	3.1	9.6875	3.5	131	7.27778	120.875	6.71528	36.9849	2.05472	50.6108	2.8089	9.47866	0.526066	13.6259	0.756239	-4.14726	-43.7537	33.192	1.84216
	mean			6.79333	29.1143	35.96	-5.78	33.46	10.4982	31.1827	19.2462	57.6754	30.18	3.28	9.85837	3.5	145.5	8.08333	148.042	8.22454	25.4574	1.4143	50.6001	2.80831	11.4677	0.636455	19.6706	1.09172	-8.20289	-83.8782	34.8613	1.9348
	SD			0.114018	0.488647	2.92113	0.66106	2.78352	1.94007	3.09473	0.812857	2.44675	2.80036	0.216795	1.1076	0	22.8035	1.26686	29.4535	1.63631	14.1052	0.783623	6.74648	0.37443	2.75678	0.153002	8.29963	0.46063	9.69346	94.6462	7.87896	0.437282
	SEM			0.0509902	0.218529	1.30637	0.295635	1.24483	0.867626	1.38401	0.363521	1.09422	1.25236	0.0969536	0.495335	0	10.198	0.566558	13.172	0.731778	6.30804	0.350447	3.01712	0.16745	1.23287	0.0684244	3.71171	0.206	4.33505	42.3271	3.52358	0.195559
	n			5	5	5	5	5	5	5	5	5	5	5	5		5	5	5	5	5	5	5	5	5	5	5	5	5	5	5	5
	p			0.963409	0.963409	0.125872	0.774685	0.127608	0.102763	0.0888261	0.0431435	0.302239	0.0959777	0.323379	0.140499		0.046463	0.046463	0.934025	0.934025	0.0183912	0.0183912	0.660883	0.660883	0.931048	0.931048	0.0429334	0.0429334	0.0391193	0.0318796	0.182836	0.182836
