# Supplementary material for: Irp2 regulates insulin production through iron-mediated Cdkal1-catalyzed tRNA modification
Source: Nat Commun. 2020 Jan 15;11:296. doi: 10.1038/s41467-019-14004-5 (PMC6962211; doi:10.1038/s41467-019-14004-5)
Supplement: Supplementary file 3 — Source Data [file 41467_2019_14004_MOESM3_ESM.zip › Fig2_SourceFile_112319.xlsx]

## Sheet: Fig2a
Fig. 2a. Plasma insulin levels in 7-month old mice post-glucose injection
									Full Plate
	0 WT	0 Irp2	WT (5)	Irp2-/-(5)					Wavelengths: 450
	0.0125545	0.00226783	0.598608	0.444111					Read Speed: Normal, Delay: 100 msec, Measurements/Data Point: 8
	0.017334	0.0150693	0.590927	0.464818
	0	0.0166017	0.585804	0.45188				Results
	0	0	0.50871	0.457056				Actual Temperature:	0
	0	0	0.546167	0.498396
										1	2	3	4	5	6	7	8	9	10	11	12
									A	0.053	0.772	0.425	0.071	0.098	0.043	0.047	0.05	0	0	0	0	450
									B	0.053	0.885	0.634	0.075	0.082	0.045	0.049	0.051	0	0	0	0	450
									C	0.057	2.507	0.085	0.065	0.336	0.041	0.048	0	0	0	0	0	450
									D	0.054	2.159	0.097	0.068	0.319	0.049	0.051	0	0	0	0	0	450			Fig2a
									E	0.068	0.09	0.061	0.066	0.051	0.048	0.054	0	0	0	0	0	450
									F	0.085	0.095	0.064	0.062	0.052	0.052	0.048	0	0	0	0	0	450
									G	0.167	0.078	0.06	0.058	0.051	0.05	0.051	0	0	0	0	0	450
									H	0.162	0.072	0.056	0.072	0.053	0.049	0.052	0	0	0	0	0	450
									Concentration	0	0.188	0.5	1.25	3.75	6.9
									OD final	0.053	0.0025	0.0235	0.1115	0.7755	2.28
									Mean	0.053	0.0555	0.0765	0.1645	0.8285	2.333
										sample	mean	mean - blk	Conc	pg/ml		Sample	WT 30	pmol/l
										5279 30	0.0925	0.0395	0.747373	747.373		5279	598.608	0.598608
										5230 30	0.075	0.022	0.546167	546.167		5275	2638.77	2.63877
										5275 30	0.5295	0.4765	2.83854	2838.54		5280	590.927	0.590927
										5280 30	0.091	0.038	0.732027	732.027		5169	721.64	0.72164
										5242 30	0.0625	0.0095	0.348244	348.244		5287	2112.2	2.1122
										5277 30	0.058	0.005	0.246888	246.888			1332.43	1.33243
										5229 30	0.073	0.02	0.518971	518.971		KO 30		0
										5228 30	0.0665	0.0135	0.420404	420.404		5242	444.111	0.444111
										5231 30	0.064	0.011	0.376707	376.707		5229	498.396	0.498396
										5232 30	0.065	0.012	0.394688	394.688		5228	464.818	0.464818
										5169 30	0.09	0.037	0.72164	721.64		5231	451.88	0.45188
										5287 30	0.3275	0.2745	2.1122	2112.2		5232	457.056	0.457056
										5279 0	0.0515	-0.0015	#NUM!	#NUM!			463.252	0.463252
										5230 0	0.0515	-0.0015	#NUM!	#NUM!
										5275 0	0.052	-0.001	#NUM!	#NUM!
										5280 0	0.044	-0.009	#NUM!	#NUM!
										5242 0	0.045	-0.008	#NUM!	#NUM!
										5277 0	0.05	-0.003	#NUM!	#NUM!
										5229 0	0.0495	-0.0035	#NUM!	#NUM!
										5228 0	0.048	-0.005	#NUM!	#NUM!		12.5545	0.0125545	2.26783	0.00226783	598.608	0.598608		444.111	0.444111
										5231 0	0.0495	-0.0035	#NUM!	#NUM!		17.334	0.017334	15.0693	0.0150693	590.927	0.590927		464.818	0.464818
										5232 0	0.051	-0.002	#NUM!	#NUM!		0	0	16.6017	0.0166017	585.804	0.585804		451.88	0.45188
										5169 0	0.0515	-0.0015	#NUM!	#NUM!		0	0	0	0	508.71	0.50871		457.056	0.457056
										5287 0	0.0505	-0.0025	#NUM!	#NUM!		0	0	0	0	546.167	0.546167		498.396	0.498396

## Sheet: Fig2b
Fig. 2b. Plasma insulin levels in 18-month old mice post-glucose injection
		number	animal	sex	genotype	time	ul/sample	buffer	meas insulin	ng/ml	z	Insulin (uM/mL)	Glucose (mg/dl)	Glucose mM	HOMA-beta	z
		23	MM 4.92	M	WT	0	25	175	0.56347	2.25388	2.0582	54.0499	87	4.785	841.243	1.0054
		24	MM 5.5	M	WT	0	25	175	0.0495	0.198	-0.991136	4.7482	64	3.52		-1.09004
		25	MM 5.21	M	WT	0	25	175	0.2031	0.8124	-0.0798421	19.482	92	5.06	249.769	-0.467895
		26	MM 5.36	M	WT	0	25	175	0.0734	0.2936	-0.84934	7.04077	89	4.895	100.943	-0.838604
		27	MM 5.38	M	WT	0	25	175	0.04645	0.1858	-1.00923	4.45564	79	4.345	105.459	-0.827356
		28	MM 5.51	M	WT	0	25	175	0.19321	0.77284	-0.138518	18.5333	69	3.795	1256.5	2.03975
		29	MM 5.57	M	WT	0	25	175	0.38645	1.5458	1.00796	37.0695	90	4.95	511.304	0.183558
		30	MM 5.69	M	WT	0	25	175	0.91851		-1.28481	0	99	5.445	0	-1.09004
		31	MM 5.72	M	WT	0	25	175	0.21688	0.86752	0.00191336	20.8038	81	4.455	435.682	-0.00480694
			ave							0.86623					437.612
			sd							0.674206					401.464
			se							0.224735					133.821
		32	MM 4.90	M	KO	0	25	175	0.47098		-1.91139	0	135	7.425	0	-2.122
		33	MM 5.6	M	KO	0	25	175	0.1353	0.5412	-0.538028	12.9784	95	5.225	150.474	1.40194
		34	MM 5.13	M	KO	0	25	175	0.27004	1.08016	0.829653	25.9031	134	7.37	133.866	1.01299
		35	MM 5.43	M	KO	0	25	175	0.21164	0.84656	0.236862	20.3012	155	8.525	80.8008	-0.229737
		36	MM 5.44	M	KO	0	25	175	0.11119	0.44476	-0.782757	10.6657	117	6.435	72.6794	-0.41993
		37	MM 5.47	M	KO	0	25	175	0.09534	0.38136	-0.943643	9.14532	105	5.775	80.3985	-0.23916
		38	MM 5.23	M	KO	0	25	175	0.0496	0.1984	-1.40793	4.75779	66	3.63		-2.122
		39	MM 5.65	M	KO	0	25	175	0.33703	1.34812	1.50964	32.329	171	9.405	109.497	0.442297
		40	MM 5.68	M	KO	0	25	175	0.2963	1.1852	1.09621	28.4221	170	9.35	97.1694	0.153597
			ave							0.75322					90.6107
			sd							0.394069					42.7007
			se							0.131356					14.2336
			ttest							0.708928					0.0563251
		41	MM 4.92	M	WT	30	13.5	186.5	0.42326	3.13526	1.16749	75.1861	381	20.955	86.1485	0.809844
		42	MM 5.5	M	WT	30	20	180	0.09659	0.48295	-1.43918	11.5815	173	9.515	38.5088	-0.867543
		43	MM 5.21	M	WT	30	20	180	0.42608	2.1304	0.179921	51.0887	432	23.76	50.4331	-0.447691
		44	MM 5.36	M	WT	30	20	180	0.36001	1.80005	-0.144744	43.1667	317	17.435	61.9543	-0.04203
		45	MM 5.38	M	WT	30	20	180	0.09354	0.4677	-1.45416	11.2158	193	10.615	31.5273	-1.11336
		46	MM 5.51	M	WT	30	20	180	0.55367	2.76835	0.806892	66.3873	271	14.905	116.418	1.87563
		47	MM 5.57	M	WT	30	20	180	0.57451	2.87255	0.909298	68.8861	333	18.315	92.9951	1.05091
		48	MM 5.69	M	WT	30	20	180	0.58624	2.9312	0.966939	70.2926	474	26.07	62.2885	-0.0302635
		49	MM 5.72	M	WT	30	20	180	0.1875	0.9375	-0.99245	22.482	355	19.525	28.0587	-1.23549
			ave							1.94733					63.148
			sd							1.01751					28.4011
			se							0.33917					9.46703
		50	MM 4.90	M	KO	30	20	180	1.0387		-2.35395	0	244	13.42		-1.62629
		51	MM 5.6	M	KO	30	20	180	0.16252	0.8126	-0.519162	19.4868	439	24.145	18.878	-0.178131
		52	MM 5.13	M	KO	30	20	180	0.1787	0.8935	-0.336495	21.4269	584	32.12	14.9733	-0.477661
		53	MM 5.43	M	KO	30	20	180	0.18676	0.9338	-0.245501	22.3933	437	24.035	21.8099	0.0467771
		54	MM 5.44	M	KO	30	20	180	0.40351	2.01755	2.20153	48.3825	426	23.43	48.5524	2.09823
		55	MM 5.47	M	KO	30	20	180	0.20712	1.0356	-0.0156442	24.8345	449	24.695	23.4343	0.171391
		56	MM 5.23	M	KO	30	20	180	0.09413	0.47065	-1.29126	11.2866	368	20.24	13.4846	-0.591868
		57	MM 5.65	M	KO	30	20	180	0.48492		-2.35395	0	600	33	0	-1.62629
		58	MM 5.68	M	KO	30	20	180	0.2268	1.134	0.206536	27.1942	411	22.605	28.4682	0.557545
			ave							1.04253					21.2001
			sd							0.442884					13.0359
			se							0.147628					4.3453
			ttest							0.0449928					0.00295238
													0	30
												Wt (9)	0.86623	1.94733
												Irp2-/- (9)	0.75322	1.04253

## Sheet: Fig2c-e
	Fig. 2c-e. Hyperglycemic clamp																																				-10		5		7.5		10		15		20		30
MouseID	Date	Time start	Sex	DOB	Strain	Line	Genotype	Age		Internal ID	comments		BM surgery		BM NMR		Fat mass NMR		Fat mass NMR		Fat free mass NMR		Fat free mass NMR		Lean mass NMR		Lean mass NMR		BM loss surgery-clamp		BM loss fed-fasting		Fed BM clamp		Fasting BM clamp		Pl glucose min -10		Pl glucose min 5		Pl glucose min 7.5		Pl glucose min 10		Pl glucose min 15		Pl glucose min 20		Pl glucose min 30
	TT.MM.JJJJ	hh:mm	(M/F)	TT.MM.JJJJ				wks	z		fasting (hrs)	z	g	z	g	z	g	z	% BM	z	g	z	% BM	z	g	z	% BM	z	g	z	g	z	g	z	g	z	mmol/L	z	mmol/L	z	mmol/L	z	mmol/L	z	mmol/L	z	mmol/L	z	mmol/L
30096542	2009-02-05	09:30:00	M	2008-07-04	C57BL/6	IRP2	KO	30.1429	-0.52381	15 KO	16	-0.242933	28.9	-0.761108	28.7	-0.439138	7.87	-0.153793	27.4216	0.232129	20.83	-0.50884	72.5784	-0.232129	17.379	-0.353426	60.554	0.128267	1.1	0.171573	3.4	0.544216	27.8	-0.702284	24.4	-0.766417	8.69444	1.21271	17.5556	0.55	19.5278	0.7567	19.9444	0.819022	20.0556	1.42953	19.7222	1.46891	18.8333
30096544	2009-02-04	10:30:00	M	2008-07-04	C57BL/6	IRP2	KO	30	-0.952381	19 KO	16	-0.242933	32.5	1.2769	30.2	0.600925	9.28	1.3521	30.7285	1.49553	20.92	-0.415253	69.2715	-1.49553	17.941	0.272056	59.4073	-0.937678	2	1.47039	2.7	-0.774461	30.5	0.959401	27.8	0.961834	8.61111	1.14632	17.1111	0.360978	18.8056	0.403975	17.1389	-0.425946	17.3889	-0.30762	16.8611	-0.524764	16.7222
30096546	2009-02-05	09:00:00	M	2008-07-05	C57BL/6	IRP2	KO	30	-0.952381	21 KO	15	-0.850265	30	-0.138383	31.1	1.22496	8.473	0.490217	27.2444	0.164417	22.627	1.3598	72.7556	-0.164417	18.707	1.12458	60.1511	-0.246235	-0.08	-1.53132	3.38	0.506539	30.08	0.700916	26.7	0.402694	6.91667	-0.203594		-6.91635		-8.78043		-8.03134		-11.6353		-12.2739	15.6111
30096550	2009-02-05	11:15:00	M	2008-07-06	C57BL/6	IRP2	KO	29.8571	-1.38095	23 KO	17	0.364399	30.7	0.257896	28.4	-0.64715	7.672	-0.365259	27.0141	0.0764348	20.728	-0.614907	72.9859	-0.0764348	17.145	-0.613858	60.3697	-0.04304		-1.41587	3.03	-0.152799	26.7	-1.37927	23.67	-1.13748	7.58333	0.327521	15.4444	-0.347852	17.7778	-0.0979791	18.9167	0.362944	17.4444	-0.271429	17.6667	0.0365614	18.6111
30096552	2009-02-19	10:45:00	M	2008-07-14	C57BL/6	IRP2	KO	30.7143	1.19048	25 KO	16	-0.242933	32.7	1.39012	30.8	1.01695	9.537	1.62658	30.9643	1.58563	21.263	-0.058579	69.0357	-1.58563	18.036	0.377787	58.5584	-1.72673	1.9	1.32608	2.5	-1.15123	30.8	1.14403	28.3	1.21599	5.75	-1.13304	18.6944	1.03437	20.6389	1.29935	21.5	1.5093	20.1667	1.50191	19.4444	1.27535	18.9722
30096559	2009-02-18	10:00:00	M	2008-07-14	C57BL/6	IRP2	KO	30.5714	0.761905	27 KO	17	0.364399	29.2	-0.591274	28.7	-0.439138	7.613	-0.428272	26.5261	-0.109989	21.087	-0.241595	73.4739	0.109989	17.379	-0.353426	60.554	0.128267	0.5	-0.694308	3.4	0.544216	28.7	-0.148389	25.3	-0.308939	7.44444	0.216872	16.1111	-0.0643198	17.3611	-0.301474	18.1111	0.0054784	17.0556	-0.524763	17.4444	-0.118287	16.4444
30096561	2009-02-18	11:20:00	M	2008-07-14	C57BL/6	IRP2	KO	30.5714	0.761905	29 KO	19	1.57906	31.1	0.484341	30.5	0.808938	7.382	-0.674982	24.2033	-0.997445	23.118	1.87037	75.7967	0.997445	18.808	1.23699	61.6656	1.16153	0.6	-0.549994	3.3	0.355833	30.5	0.959401	27.2	0.656848	6.30556	-0.690449	12.3333	-1.671	15.0556	-1.42748	14.8889	-1.42439	16.8333	-0.669526	15.3889	-1.55063	17.0556
30096539	2009-02-17	11:30:00	M	2008-07-02	C57BL/6	IRP2	KO		-90.9524	31KO	19	1.57906	27.1	-1.78011	26.6	-1.89523	6.563	-1.54968	24.6729	-0.818012	20.037	-1.33345	75.3271	0.818012	15.849	-2.05625	59.5827	-0.774613	0.41	-0.82419	3.99	1.65567	26.69	-1.38542	22.7	-1.63054	8.83333	1.32336	15.6667	-0.253341	16.8889	-0.532102	16.3333	-0.783412	16.3333	-0.995241	16.0556	-1.08609	14.7222
30096558	2009-02-19	09:00:00	M	2008-07-14	C57BL/6	IRP2	KO	30.7143	1.19048	33KO	14	-1.4576		-17.1218		-20.339		-8.55903	22.6892	-1.57591		-22.1692	77.3108	1.57591		-19.6955	61.1622	0.693583	1.1	0.171573	2.3	-1.52799		-17.8115		-13.1692	5.52778	-1.31008	13.6389	-1.11575	15.3056	-1.30538	15.7222	-1.05459	16.2778	-1.03143	17.5	-0.0795749	18.8889
30096533	2009-02-04	09:30:00	M	2008-07-02	C57BL/6	IRP2	KO	30.2857	-0.0952381	11 K0	15	-0.850265	30	-0.138383	29	-0.231125	7.736	-0.296907	26.6759	-0.0527845	21.264	-0.0575392	73.3241	0.0527845	18.025	0.365545	62.1552	1.61664	1.3	0.460199		-5.86078	28.7	-0.148389	27.1	0.606018	6.05556	-0.889617	19.8056	1.50692	20.4444	1.20439	20.3333	0.991591	19.1944	0.868574	18.4444	0.578531	17.9722
mean								30.3175			16.4		30.2444		29.3333		8.014		26.814		21.3193		73.186		17.6966		60.416		0.981111		3.11111		28.9411		25.9078		7.17222		16.2623		17.9784		18.0988		17.8611		17.6142		17.3833
SD								0.333333			1.64655		1.76643		1.44222		0.936321		2.61743		0.961664		2.61743		0.898507		1.07578		0.692937		0.530835		1.62486		1.96731		1.25522		2.35129		2.04755		2.25352		1.53508		1.4351		1.50541
SEM								0.111111			0.520683		0.58881		0.48074		0.312107		0.827704		0.320555		0.827704		0.299502		0.340191		0.230979		0.176945		0.541619		0.655769		0.396936		0.783764		0.682518		0.751172		0.511695		0.478365		0.476052
n								9			10		9		9		9		10		9		10		9		10		9		9		9		9		10		9		9		9		9		9		10
30096554	2009-02-05	11:00:00	M	2008-07-14	C57BL/6	IRP2	WT	28.7143	-1.0651	20 WT	17	0.829522	29.7	-0.668338	26.3	-1.02033	5.967	-0.972283	22.6882	-1.0409	20.333	-1.05311	77.3118	1.0409	16.649	-1.04975	63.3042	0.661479	2.6	0.900103	4.9	1.44176	27.1	-0.909647	22.2	-1.04955	6.5	0.68918	13.3056	-1.4646	16.5833	-0.988535	20.1944	0.256098	21.5556	0.795608	21.1111	0.579052	20.8889
30096555	2009-02-04	10:00:00	M	2008-07-14	C57BL/6	IRP2	WT	28.5714	-1.15672	22WT	15	-0.645184	33	0.115348	31.1	-0.239839	8.742	-0.166403	28.1093	0.0596832	22.358	-0.324531	71.8907	-0.0596832	21.256	0.662632	68.3473	1.77896	2.4	0.694365	2.4	-1.59352	30.6	-0.332093	28.2	-0.109655	6.91667	1.34703	17.9444	-0.0405057	18.4167	-0.100871	18.8889	-0.189702	19.6944	0.0461424	20.3333	0.282238	19.5556
30096556	2009-02-05	08:30:00	M	2008-07-14	C57BL/6	IRP2	WT	28.7143	-1.0651	24 WT	15	-0.645184	28.8	-0.882071	27.1	-0.890248	6.164	-0.915073	22.7454	-1.02929	20.936	-0.836153	77.2546	1.02929	17.181	-0.852009	63.3985	0.682384	1.7	-0.0257172	3.9	0.227646	27.1	-0.909647	23.2	-0.892901	6.63889	0.908465	13.8611	-1.29405	15.6389	-1.44582	14.9444	-1.53659	16.8889	-1.08365	17.1111	-0.94742	20.7778
30096557	2009-02-17	10:00:00	M	2008-07-14	C57BL/6	IRP2	WT	30.4286	0.0343582	26WT	17	0.829522	27.5	-1.1908	26.8	-0.939029	6.33	-0.866865	23.6194	-0.851854	20.47	-1.00382	76.3806	0.851854	16.207	-1.21404	60.4739	0.0343214	0.7	-1.05441	3.9	0.227646	26.8	-0.959152	22.9	-0.939896	5.44444	-0.977383	18.5278	0.138572	17.3333	-0.6254	16.6667	-0.948511	16.5	-1.24025	15.5	-1.56225	16.7222
30096560	2009-02-18	10:30:00	M	2008-07-14	C57BL/6	IRP2	WT	30.5714	0.12598	28WT	18	1.56687	33.5	0.234088	33.2	0.101626	8.664	-0.189055	26.0964	-0.348981	24.536	0.459093	73.9036	0.348981	19.288	-0.0688557	58.0964	-0.4925	0.3	-1.46588	4.7	1.19894	33.2	0.0969465	28.5	-0.0626597	5.94444	-0.187958	18.7778	0.21532	19.0556	0.208467	18.1944	-0.42683	17.2778	-0.927044	17.5556	-0.777812	15.2778
30096534	2009-02-19	09:30:00	M	2008-07-02	C57BL/6	IRP2	WT	32.4286	1.31706	34WT	15	-0.645184		-7.72151	44	1.85773	15.892	1.91001	36.1182	1.68563	28.108	1.74426	63.8818	-1.68563	23.985	1.67698	54.5114	-1.28689	3.1	1.41445	3.4	-0.379411	44	1.87911	40.6	1.8328		-9.57334	18.8056	0.223847	20	0.665748	23.8333	1.49865	23.0556	1.39965	23.4444	1.46949	21.2778
30096549	2009-02-19	08:30:00	M	2008-07-06	C57BL/6	IRP2	WT	31.8571	0.950576	36WT	14	-1.38254	39.5	1.65897	34.5	0.31301	10.927	0.468136	31.6725	0.783066	23.573	0.112614	68.3275	-0.783066	20.055	0.216231	58.1304	-0.484955	1.9	0.180021	3.4	-0.379411	37.6	0.823014	34.2	0.830242	5.25	-1.28438	23.4722	1.65647	21.9444	1.60721	22.5556	1.06233	21.8333	0.907468	21.1389	0.589653	20.4444
30096551	2009-02-18	11:30:00	M	2008-07-06	C57BL/6	IRP2	WT	31.7143	0.858954	38WT	16	0.0921691	35.6	0.732797	37.6	0.817077	11.834	0.731535	31.4734	0.742653	25.766	0.901635	68.5266	-0.742653	21.165	0.628808	56.2899	-0.892795	1.1	-0.642931	3.1	-0.743645	34.5	0.311466	31.4	0.391623	5.75	-0.494957	19.9167	0.564948	20.0278	0.679198	20.2778	0.284553	19.8333	0.102073	20.5556	0.367042	19.6944
mean								30.375			15.875		32.5143		32.575		9.315		27.8153		23.26		72.1847		19.4733		60.319		1.725		3.7125		32.6125		28.9		6.06349		18.0764		18.625		19.4444		19.5799		19.5938		19.3299
SD								1.55921			1.3562		4.21087		6.14997		3.44344		4.92566		2.7794		4.92566		2.69041		4.5129		0.972111		0.823646		6.06004		6.38368		0.633373		3.25743		2.06535		2.92857		2.48325		2.62042		2.17015
SEM								0.551262			0.47949		1.59156		2.17434		1.21744		1.74148		0.982665		1.74148		0.951203		1.59555		0.343693		0.291203		2.14255		2.25697		0.239392		1.15167		0.73021		1.0354		0.877962		0.926459		0.767262
n								8			8		7		8		8		8		8		8		8		8		8		8		8		8		7		8		8		8		8		8		8
								0.457566			0.23942		0.0817762		0.0721609		0.145825		0.293294		0.0336173		0.293294		0.0402996		0.474038		0.0433148		0.0450788		0.0498744		0.0999099		0.0246229		0.101982		0.26362		0.150976		0.0512031		0.0341723		0.0195498
								0.46058			0.234517		0.109724		0.0925364		0.165581		0.307356		0.0475826		0.307356		0.0554758		0.47705		0.0482942		0.0517918		0.067866		0.11898		0.0156952		0.10806		0.263818		0.155895		0.0589338		0.0426193		0.0260173
								0.915131			0.478841		0.163552		0.144322		0.29165		0.586587		0.0672346		0.586587		0.0805992		0.948075		0.0866296		0.0901575		0.0997487		0.19982		0.0492458		0.203964		0.527241		0.301952		0.102406		0.0683446		0.0390995
Data out of range; not enough plasma								0.921161			0.469034		0.219447		0.185073		0.331163		0.614713		0.0951652		0.614713		0.110952		0.9541		0.0965885		0.103584		0.135732		0.237961		0.0313903		0.216121		0.527636		0.311791		0.117868		0.0852386		0.0520346
																																		-10	5	7.5	10	15	20	30	45	60	75	90	105			Fasting Glucose	Steady State Glucose
																																	Wt (8)	6.06349	18.0764	18.625	19.4444	19.5799	19.5938	19.3299	18.2222	17.9838	18.0312	18.0764	17.4792		Wt (8)	6.06349	17.8927
																																		0.239392	1.15167	0.73021	1.0354	0.877962	0.926459	0.767262	0.689926	0.318156	0.800673	0.801367	0.802518			0.239392	0.623818
																																	Irp2-/- (10)	7.17222	16.2623	17.9784	18.0988	17.8611	17.6142	17.3833	17.7111	18.375	18.358	18.5389	18.2861		Irp2-/- (10)	7.17222	17.9799
																																		0.396936	0.783764	0.682518	0.751172	0.511695	0.478365	0.476052	0.542994	0.574138	0.39816	0.835267	0.810691			0.396936	0.402427
																																	1,2	0.0246229	0.101982	0.26362	0.150976	0.0512031	0.0341723	0.0195498	0.2814	0.293297	0.355127	0.349945	0.247793
																																	1,3	0.0156952	0.10806	0.263818	0.155895	0.0589338	0.0426193	0.0260173	0.284817	0.280447	0.361077	0.3474	0.244816
																																	2,2	0.0492458	0.203964	0.527241	0.301952	0.102406	0.0683446	0.0390995	0.562799	0.586594	0.710253	0.699891	0.495586
																																	2,3	0.0313903	0.216121	0.527636	0.311791	0.117868	0.0852386	0.0520346	0.569635	0.560893	0.722154	0.694801	0.489632
[truncated: 93 more columns]
