# Supplementary material for: Irp2 regulates insulin production through iron-mediated Cdkal1-catalyzed tRNA modification
Source: Nat Commun. 2020 Jan 15;11:296. doi: 10.1038/s41467-019-14004-5 (PMC6962211; doi:10.1038/s41467-019-14004-5)
Supplement: Supplementary file 3 — Source Data [file 41467_2019_14004_MOESM3_ESM.zip › Fig3_SourceFile_112419.xlsm]

## Sheet: Fig3a-c
Fig. 3 a-c. Pancreatic insulin and proinsulin ELISAs
		7.5 month mice									2.5 month mice									18-month mice
		Proinsulin	pmol//L/ug		Insulin ug/ml	L	PI/I Ratio	PI/I Ratio			Proinsulin pmol/L		Insulin ug/ml		P/I ratio	P/I ratio
		WT	Irp2 KO		Wt	Irp2 KO	WT	Irp2 KO			WT	Irp2 KO	Wt	KO	WT Ratio	IrpKO				Proinsuli pmol/L		Insulin ng/ml		P/I	P/I
		13410	18158		9153	9035	1.46509	2.00974			749.76	1274.02	4017	2258	0.186647	0.564225				WT	Irp2 KO	Wt	KO	Ratio WT	Ratiio KO
		21732	27520		13907	3032	1.56267	9.07652			473.16	465.54	2428	3523	0.194876	0.132143				10200	43323	6958	5688	1.46594	7.61656
		11624	24774		8647	4063	1.34428	6.09746			450.26	836.24	3705	2990	0.121528	0.279679				21533	36641	8460	6796	2.54527	5.39155
		15034	18258		7691	4158	1.95475	4.39105			532.96	1381.82	3824	2927	0.139372	0.472094				10353	12268	14180	6440	0.730113	1.90497
		10572	26036		6842	2278	1.54516	11.4293			559.72	1251.64	3167	4001	0.176735	0.312832				7426	15594	11426	3500	0.649921	4.45543
		13588	12928		4623	4122	2.93922	3.13634			701.08	1594.74	4171	3229	0.168084	0.49388				16089	26806	11771	4239	1.36683	6.32366
		7814	20954			1976	3.95445	10.6043				685.38	5211	2277						9750	19896	6861	3743	1.42108	5.31552
	AVE	13396.3	21232.6		8477.17	4094.86	2.10938	6.67781					3700									8027	4425
	SD	4368.12	5204.02				0.977629	3.45681		AVE	577.823	1069.91	3777.88	3029.29	0.16454	0.375809			AVE	12558.5	25754.7	9669	4975.86	1.36319	5.16795
	SE	1650.99	1966.93				0.369509	1.30655		SD	121.919	411.329	649.366	632.546	0.0284737	0.162045			SD	5247.15	2969.89	2806.15	1323.4	0.68129	1.92654
										SE	49.7734	155.468	265.102	239.08	0.0116243	0.0661545			SEM	2142.14	1212.45	1145.61	540.274	0.278135	0.786509

## Sheet: Figd
Fig. 3d. Plasma P/I ratio
WT	Irp2-/-		WT	Irp2-/-		WT	Irp2-/-
2.95351	16.9211		0.598608	0.444111		4.93397	38.101					1	2	3	4	5	6	7	8	9	10	11	12
5.36171	6.20458		0.590927	0.464818		9.07339	13.3484				A	0.058	1.031	0.128	0.368	0.128	0.061	0.058	0.048	0	0	0	0	450
5.78315	22.761		0.585804	0.45188		9.87215	50.3695				B	0.055	1.071	0.127	0.216	0.336	0.043	0.055	0.057	0	0	0	0	450
4.09741	6.3852		0.50871	0.457056		8.0545	13.9703				C	0.094	1.875	0.149	0.156	0.142	0.045	0.047	0	0	0	0	0	450
4.69946	28.059		0.546167	0.498396		8.60443	56.2986				D	0.097	1.781	0.146	0.151	0.061	0.041	0.05	0	0	0	0	0	450
											E	0.186	0.253	0.136	0.114	0.061	0.049	0.051	0	0	0	0	0	450
											F	0.177	0.234	0.099	0.153	0.062	0.069	0.052	0	0	0	0	0	450
											G	0.376	0.177	0.145	0.121	0.062	0.051	0.054	0	0	0	0	0	450
											H	0.381	0.175	0.164	0.156	0.075	0.05	0.052	0	0	0	0	0	450
												1	2	3	4	5	6	7	8	9
											A	0	105	5254	5221	5138	0.062	5245	5170
											B	0	105	5254	5221	5138	0.051	5245	5170
											C	3.7	213	5285	5223	5117	0.056	5172	5169
											D	3.7	213	5285	5223	5117	0.056	5172	5169
											E	10.5	5287	5254	5286	5120	0.073	5280	5270
											F	10.5	5287	5254	5286	5120	0.076	5280	5270
											G	31.4	5285	5185	5252	5123	0.058	5279	5275
											H	31.4	5285	5185	5252	5123	0.052	5279	5275
											Concentration	0	3.7	10.5	31.4	105	213
											OD final	0.0565	0.039	0.125	0.322	0.9945	1.7715
											Mean	0.0565	0.0955	0.1815	0.3785	1.051	1.828
											Sample	Mean	Mean - blk	Conc Final
											5287 30	0.2435	0.187	16.9211		KO
											5285 30	0.176	0.1195	8.7934		WT
											5254 30	0.1275	0.071	2.95351		WT
											5253 30	0.1475	0.091	5.36171		WT
											5252 30	0.1175	0.061	1.74941		KO
											5138 30	0.1545	0.098	6.20458		KO
											5278 30	0.292	0.2355	22.761		KO
											5251 30	0.156	0.0995	6.3852		KO
											5123 30	0.151	0.0945	5.78315		WT			16.9211	444.111	26.246
											5137 30	0.114	0.0575	1.32798		WT			6.20458	498.396	80.3271
											5286 30	0.137	0.0805	4.09741		WT			22.761	464.818	20.4217
											5264 30	0.142	0.0855	4.69946		WT			6.3852	451.88	70.7699
											5185 30	0.336	0.2795	28.059		KO			28.059	457.056	16.2891
											5171 30	0.142	0.0855	4.69945		WT
											5287 0	0.052	-0.0045	-6.13745		KO
											5285 0	0.043	-0.0135	-7.22114		WT
											5254 0	0.059	0.0025	-5.29458		WT
											5253 0	0.0505	-0.006	-6.31806		WT
											5252 0	0.0565	0			KO
											5138 0	0.0515	-0.005	-6.19765		KO
											5278 0	0.053	-0.0035	-6.01704		KO
											5251 0	0.0525	-0.004	-6.07724		KO
											5123 0	0	-0.0565	-12.3988		WT
											5137 0	0	-0.0565	-12.3988		WT
											5286 0		-0.0565	-12.3988		WT
											5264 0		-0.0565	-12.3988		WT
											5185 0		-0.0565	-12.3988		KO
											5171 0		-0.0565	-12.3988		WT
													1	2	3	4	5	6	7	8	9	10	11	12
												A	0.053	0.772	0.425	0.071	0.098	0.043	0.047	0.05	0	0	0	0	450
												B	0.053	0.885	0.634	0.075	0.082	0.045	0.049	0.051	0	0	0	0	450
												C	0.057	2.507	0.085	0.065	0.336	0.041	0.048	0	0	0	0	0	450
												D	0.054	2.159	0.097	0.068	0.319	0.049	0.051	0	0	0	0	0	450
												E	0.068	0.09	0.061	0.066	0.051	0.048	0.054	0	0	0	0	0	450
												F	0.085	0.095	0.064	0.062	0.052	0.052	0.048	0	0	0	0	0	450
												G	0.167	0.078	0.06	0.058	0.051	0.05	0.051	0	0	0	0	0	450
												H	0.162	0.072	0.056	0.072	0.053	0.049	0.052	0	0	0	0	0	450
												Concentration	0	0.188	0.5	1.25	3.75	6.9
												OD final	0.053	0.0025	0.0235	0.1115	0.7755	2.28
												Mean	0.053	0.0555	0.0765	0.1645	0.8285	2.333
													sample	mean	mean - blk	Conc	pg/ml		Sample	WT 30
													5279 30	0.0925	0.0395	0.747373	747.373		5279	598.608	0.598608
													5230 30	0.075	0.022	0.546167	546.167		5275	2638.77	2.63877
													5275 30	0.5295	0.4765	2.83854	2838.54		5280	590.927	0.590927
													5280 30	0.091	0.038	0.732027	732.027		5169	721.64	0.72164
													5242 30	0.0625	0.0095	0.348244	348.244		5287	2112.2	2.1122
													5277 30	0.058	0.005	0.246888	246.888			1332.43	1.33243
													5229 30	0.073	0.02	0.518971	518.971		KO 30		0
													5228 30	0.0665	0.0135	0.420404	420.404		5242	444.111	0.444111
													5231 30	0.064	0.011	0.376707	376.707		5229	498.396	0.498396
													5232 30	0.065	0.012	0.394688	394.688		5228	464.818	0.464818
													5169 30	0.09	0.037	0.72164	721.64		5231	451.88	0.45188
													5287 30	0.3275	0.2745	2.1122	2112.2		5232	457.056	0.457056
													5279 0	0.0515	-0.0015	#NUM!	#NUM!			463.252	0.463252
													5230 0	0.0515	-0.0015	#NUM!	#NUM!
													5275 0	0.052	-0.001	#NUM!	#NUM!
													5280 0	0.044	-0.009	#NUM!	#NUM!
													5242 0	0.045	-0.008	#NUM!	#NUM!
													5277 0	0.05	-0.003	#NUM!	#NUM!
													5229 0	0.0495	-0.0035	#NUM!	#NUM!
													5228 0	0.048	-0.005	#NUM!	#NUM!
													5231 0	0.0495	-0.0035	#NUM!	#NUM!
													5232 0	0.051	-0.002	#NUM!	#NUM!
													5169 0	0.0515	-0.0015	#NUM!	#NUM!
													5287 0	0.0505	-0.0025	#NUM!	#NUM!

## Sheet: Fig3e
Fig. 3e. qPCR analysis
		Actin					Ins1	mean Ct	dCt test-actin	ddCt indiv - wt mean	Fold Change over Wt Mean			Ins1	Mean Fold Change	Std. Dev	Std Error												Ins1	Mean Fold Change	Std Error
	Wt	11.09	27.2387			Wt	11.09	22.7351	-4.50354	0.0535771	0.963544		WT		1.01058	0.169975	0.0693919		wt mean Ct INS1	-4.55712								WT		1.01058	0.0693919
	Wt	11.16a	25.475			Wt	11.16a	21.0808	-4.39423	0.162895	0.893231								ko mean Ct INS1	-4.83405								KO		1.26945	0.17956
	Wt	11.17	25.9445			Wt	11.17	21.5641	-4.38042	0.176704	0.884722
	Wt	11.18	24.3133			Wt	11.18	19.6911	-4.62221	-0.0650859	1.04615												Ins1	Ins2	SEM	SEM
	Wt	11.21	28.8522			Wt	11.21	23.8765	-4.97567	-0.418548	1.33658											WT (6)	1.01058	1.03074	0.0693919	0.114973			Ins2	Mean Fold Change	Std Error
	Wt	11.77	25.5807			Wt	11.77	21.1141	-4.46666	0.0904577	0.939225											Irp2-/- (6)	1.26945	1.00766	0.17956	0.100425		WT		1.03074	0.114973
	Ko	11.19a	28.4092			Ko	11.19a	23.7008	-4.7084	-0.151277	1.11055		KO		1.26945	0.439831	0.17956											KO		1.00766	0.100425
	Ko	11.22	27.7699			Ko	11.22	23.3822	-4.38776	0.169366	0.889234
	Ko	11.31	28.0933			Ko	11.31	23.4917	-4.60164	-0.0445229	1.03134
	Ko	11.8	26.8743			Ko	11.8	22.4215	-4.45273	0.104389	0.930199
	Ko	11.88	27.5633			Ko	11.88	22.1635	-5.39974	-0.842616	1.7933
	Ko	11.89	26.0727			Ko	11.89	20.6186	-5.45406	-0.896934	1.8621
		Actin					Ins2			ddCt indiv - wt mean				Ins2	Mean Fold Change	Std. Dev	Std Error
	Wt	11.09	27.2387			Wt	11.09	20.7683	-6.47034	0.0589861	0.959939		WT		1.03074	0.281626	0.114973		wt mean Ct INS2	-6.52932
	Wt	11.16a	25.475			Wt	11.16a	19.3551	-6.1199	0.409425	0.752923								ko mean Ct INS2	-6.50692
	Wt	11.17	25.9445			Wt	11.17	19.4197	-6.52488	0.00443682	0.996929
	Wt	11.18	24.3133			Wt	11.18	17.2399	-7.07334	-0.544022	1.45803
	Wt	11.21	28.8522			Wt	11.21	21.9861	-6.86607	-0.336751	1.26291
	Wt	11.77	25.5807			Wt	11.77	19.4593	-6.1214	0.407925	0.753707
	Ko	11.19a	28.4092			Ko	11.19a	21.8	-6.60919	-0.0798707	1.05692		KO		1.00766	0.24599	0.100425
	Ko	11.22	27.7699			Ko	11.22	21.5133	-6.25669	0.272632	0.827808
	Ko	11.31	28.0933			Ko	11.31	21.8894	-6.20395	0.325373	0.798092
	Ko	11.8	26.8743			Ko	11.8	20.6401	-6.2342	0.295125	0.815002
	Ko	11.88	27.5633			Ko	11.88	20.8648	-6.69848	-0.169159	1.1244
	Ko	11.89	26.0727			Ko	11.89	19.0337	-7.039	-0.509678	1.42373

## Sheet: Figf-g
Fig. 3f-g. Islet area and beta cell mass meaurements
Fig. 3f. Islet area measurements
2.5-month old mice						7.5- month old mice					18-month old mice
Wt	Islet area		Irp2-/-	Islet area		Wt	Islet area	Irp2-/-			Wt	Islet area	Irp2-/-
18.15	205		18.12	223		16.87	1270.7	16.88	1137.5		4.92	5793.13	5.13	1258.45
18.01	168		18.03	299.5		16.96	1532.4	16.89	1368.5		5.51	3750.05	5.44	3420.44
18.04	311		18.23	269		17.01	787.65	16.9	1222.8		5.36	4576.34	5.47	2654.79
						MM19.74	1333.82	MM19.53	1843.64
ave	228		average	263.833		MM19.93	2331	MM19.96	1399.45		ave	4706.51	average	2444.56
sd	74.2226		stdev	38.5108		MM19.97	2372.36	MM19.99	1501		sd	1027.74	stdev	1096.22
sem	42.8525		sem	22.2342							sem	593.366	sem	632.902
total number islet	615		814			ave	1604.66		1412.15		totalnumber islets	396		391
						sd	628.417		247.966
Wt vs KO islet area p = 0.5117						sem	256.55		101.232		Wt vs KO islet area p = 0.059
						total number islets	975		856
						Wt vs KO islet area p = 0.509
Fig. 3g. Islet area measurements
2.5- month old mice
	Animal	Body weight (g)	Total pancreatic area	Total islet area	Fraction islet area	Pancreas weight (g)	adj weight - fat	Beta cell mass (mg)
	MM 18.01 WT	25.38	9319557	25902	0.00277932	330	216.152	0.600754
	MM 18.04 WT	26.51	17801579	95859	0.00538486	320	320	1.72316
	MM 18.15 WT	25.51	7580430	31117	0.00410491	270	270	1.10833
	Average	25.8	1.15672e+07	50959.3	0.0040897	306.667	268.717	1.14408
	SD							0.562054
	SE							0.324502
	MM 18.03 KO	27.69	17819313	94967	0.00532944	390	306.93	1.63577
	MM 18.12 KO	27.18	11271477	55411	0.00491604	270	270	1.32733
	MM 18.23 KO	24.86	14386139	31117	0.00625623	220	270	1.68918
	SD							0.19533
	SE							0.112774
Wt vs KO beta cell mass p = 0.337622
7.5- month old WT mice									7.5- month old Irp2-/- mice
	Wt	Body weight (g)	Total pancreatic area	Total islet area	Fraction islet area	Pancreas weight (mg)	Beta cell mass (mg)		Irp2-/-	Body weigtht	Total panc area	Total islet area	Fraction islet area	Pancreas weight	Beta cell mass (mg)
	16.87	32.51	65363207	395196	0.00601103	238.739	1.43507		16.88	29.23	56225179	293647	0.0052227	233.907	1.22163
	16.96	30.42	69417371	557781	0.00752449	280.379	2.10971		16.89	28.74	66697217	361279	0.00523409	242.275	1.26809
	17.01	28.44	68506640	236296	0.00325044	252.123	0.81951		16.9	27.9	77900924	407192	0.00522705	294.273	1.53818
	MM19.74	31.66	51632709	349815	0.00677507	223.429	1.51375		MM19.53	32.35	44707077	284424	0.00636195	240.139	1.52775
	MM19.93	34.47	60313505	619434	0.0102702	237.871	2.44299		MM19.96	31.41	56461276	186836	0.0033091	264.92	0.876648
	MM19.97	36.53	46061747	495572	0.0107589	308.466	3.31874		MM19.99	34.91	16427741	532080	0.00784097	246.782	1.93501
	Average		6.02159e+07	442349	0.00743169	256.834	1.93996		Average		5.30699e+07	344243	0.00553264	253.716	1.39455
	SD					31.7657	0.880327		SD						0.27114
	SE					12.9683	0.359392		SE						0.110693
Wt vs KO beta cell mass p = 0.205
18-month old mice
	WT		Total Pancreatic area	Total islet area	Fraction islet area	Pancreatic weight (mg)	Beta cell mass (mg)
	wt4.92		106445862	1176006	0.0110479	350	3.86677
	wt5.36		74179765	544193	0.00733614	310	2.2742
	wt5.51		73048759	285064	0.00390238	310	1.20974
	Average		8.45581e+07	668421	0.00742881	323.333	2.45024
	SD					23.094	1.33724
	SE					13.3333	0.772054
	ko5.13		24985349	128362	0.00513749	340	1.74675
	ko5.47		93081646	252199	0.00270944	326	0.883277
	ko5.44		161199482	774060	0.00480188	350	1.68066
	Average		9.30888e+07	384874	0.00421627	338.667	1.43689
	SD					9.84322	0.480583
	SE					5.68298	0.277465
WT vs KO beta cell mass p = 0.3198

## Sheet: Fig3hkm
Fig. 3h,k,m. Glucose-stimulated insulin secretion measured by ELISA
			2.5 glucose	secrete/content	% content			16.7 glucose	secrete/content	% content	Total Insulin
		KO#					KO#
		13.21	2.799	0.000745605	0.0745605		13.21	27.37	0.00729089	0.729089	3754
		13.52	1.94	0.000428067	0.0428067		13.52	36.22	0.00799206	0.799206	4532
		13.07	0.705	0.000171784	0.0171784		13.07	8.13	0.00198099	0.198099	4104
		1KO	1.362	0.000226434	0.0226434		1KO	15	0.00249377	0.249377	6015
		2KO	1.571	0.000319829	0.0319829		2KO	22.5	0.00458062	0.458062	4912
		3KO	2.084	0.000468841	0.0468841		3KO	30.6	0.00688414	0.688414	4445
		Ave	1.7435	0.000589216	0.0589216		Ave	23.3033	0.00520374	0.520374	4627
		SD	0.710269	0.000551264	0.0551264		SD	10.358	0.00257189	0.257189	785.567
		SE	0.289966	0.000208358	0.0208358		SE	4.22863	0.00104997	0.104997	320.706
		WT#					WT#
		13.83	2.31	0.000388105	0.0388105		13.83	55	0.00924059	0.924059	5952
		12.97	2.32	0.000414434	0.0414434		12.97	16.07	0.00287067	0.287067	5598
		13.77	1.961	0.000317725	0.0317725		13.77	31.42	0.00509073	0.509073	6172
		13.72	2.437	0.000343627	0.0343627		13.72	31.08	0.0043824	0.43824	7092
		1Wt	1.575	0.000172319	0.0172319		1KO	37	0.00404814	0.404814	9140
		2Wt	2.103	0.000251315	0.0251315		2KO	52.7	0.0062978	0.62978	8368
		3Wt	2.748	0.000320579	0.0320579		3KO	47.3	0.00551797	0.551797	8572
		Ave	2.20771	0.000315443	0.0315443		AVE	38.6529	0.00534976	0.534976	7270.57
		SD	0.406818	8.216e-05	0.008216		SD	13.9146	0.00203751	0.203751	1424.06
		SEM	0.153763	3.523e-05	0.00310536		SEM	5.25924	0.000770106	0.0720368	538.245

## Sheet: Fig3i
Fig. 3i. Proinsulin content in islets measured by ELISA
WT (5)	Irp2 -/- (5)
1399.38	5855.08
1085.98	7827.45			Software Version	2.09.1
1617.4	5929.89
2581.44	9309.14			Experiment File Path:
3385.37	3998.54			Protocol File Path:
				Plate Number	Plate 1
				Date	2019-03-05
				Time	12:42:30
				Reader Type:	Epoch
				Reader Serial Number:	Unknown
				Reading Type	Reader
				Procedure Details
				Plate Type	96 WELL PLATE
				Eject plate on completion
				Read	Absorbance Endpoint
					Full Plate
					Wavelengths: 450
					Read Speed: Normal, Delay: 100 msec, Measurements/Data Point: 8
				Results
				Actual Temperature:	0
						1	2	3	4	5	6	7	8	9	10	11	12
					A	0.094	0.847	0.216	0.158	0	0.694	0.281	1.267	0.52	0.904	0.388	0	450
					B	0.066	0.771	0.212	0.224	0	0.405	0.155	0.39	0.472	0.568	0.411	0	450
					C	0.089	1.518	0.13	0.148	-0.001	0.249	0.852	0.639	0.368	0.412	0.276	0	450
					D	0.104	1.817	0.151	0.154	0	0.488	0.159	0.572	0.391	0.504	0.4	0	450
					E	0.155	0.206	0.135	0.083	-0.001	0.643	0.952	0.202	0.397	1.812	0.44	0	450
					F	0.174	0.217	0.147	0.076	0	0.218	0.17	0.264	0.618	1.187	0.465	0	450
					G	0.409	0.181	0.133	0.095	-0.001	0.922	0.396	0.851	0.313	2.391	0.209	0	450
					H	0.385	0.191	0.2	0.082	0	0.211	0.402	1.087	0.261	1.135	0.388	0	450
					Concentration	0	3.7	10.5	31.4	105	213
					OD final	0.08	0.0165	0.0845	0.317	0.729	1.5875
					Mean	0.08	0.0965	0.1645	0.397	0.809	1.6675
					Sample	Mean	Mean - blk	Conc Final	Dilution
					KO Lysate 5275	1.267	1.187	159.942	3998.54
					KO Lysate 5218	0.202	0.122	14.8247	5929.89
					KO Lysate 5245	0.264	0.184	23.2728	9309.14
					WT Lysate 5277	0.851	0.771	103.257	2581.44
					WT Lysate 5278	1.087	1.007	135.415	3385.37
					WT Lysate 5273	0.568	0.488	64.6959	1617.4
					WT Lysate 5221	0.412	0.332	43.4393	1085.98
					WT Lysate 5280	0.504	0.424	55.9752	1399.38
					KO Lysate 5276	1.812	1.732	234.203	5855.08
					KO Lysate 5220	2.391	2.311	313.098	7827.45
										1.13848	#REF!
										1.29391	#REF!
										1.54513	#REF!
										1.77772	#REF!
										1.86384	#REF!
										1.73427	#REF!
										1.86384	#REF!
										1.48978	#REF!

## Sheet: Fig 3j
Fig. 3j. P/I ratio measured in WT and Irp2-/- islets
	WT						Irp2-/-
	81.8646	5855.08	0.0139818	1.39818			59.8992	1399.38	0.042804	4.2804
	112.932	7827.45	0.0144277	1.44277			46.5457	1085.98	0.0428604	4.28604
	74.9154	5929.89	0.0126335	1.26335			80.8832	1617.4	0.0500083	5.00083
	117.837	9309.14	0.0126582	1.26582			81.1557	2581.44	0.0314382	3.14382
	103.394	3998.54	0.0258579	2.58579			82.7908	3385.37	0.0244555	2.44555

## Sheet: Fig 3l
Fig. 3l. Glucose-stimulated proinsulin secretion measured in islets by ELISA
	2.5 WT	2.5 KO	WT (6)	Irp2 -/- (6)
	42.4855	81.8646	74.8878	143.018
	21.2289	53.7951	81.1557	116.311
	17.0049	74.9154	82.7908	103.23
	16.0511	117.837	80.8832	148.741
	25.5893	103.394	59.8992	130.482
	10.4644	112.932	46.5457	206.515
	Procedure Details
	Plate Type	96 WELL PLATE
	Eject plate on completion
	Read	Absorbance Endpoint
		Full Plate
		Wavelengths: 450
		Read Speed: Normal, Delay: 100 msec, Measurements/Data Point: 8
	Results
	Actual Temperature:	0
			1	2	3	4	5	6	7	8	9	10	11	12
		A	0.094	0.847	0.216	0.158	0	0.694	0.281	1.267	0.52	0.904	0.388	0	450
		B	0.066	0.771	0.212	0.224	0	0.405	0.155	0.39	0.472	0.568	0.411	0	450
		C	0.089	1.518	0.13	0.148	-0.001	0.249	0.852	0.639	0.368	0.412	0.276	0	450
		D	0.104	1.817	0.151	0.154	0	0.488	0.159	0.572	0.391	0.504	0.4	0	450
		E	0.155	0.206	0.135	0.083	-0.001	0.643	0.952	0.202	0.397	1.812	0.44	0	450
		F	0.174	0.217	0.147	0.076	0	0.218	0.17	0.264	0.618	1.187	0.465	0	450
		G	0.409	0.181	0.133	0.095	-0.001	0.922	0.396	0.851	0.313	2.391	0.209	0	450
		H	0.385	0.191	0.2	0.082	0	0.211	0.402	1.087	0.261	1.135	0.388	0	450
		Concentration	0	3.7	10.5	31.4	105	213
		OD final	0.08	0.0165	0.0845	0.317	0.729	1.5875
		Mean	0.08	0.0965	0.1645	0.397	0.809	1.6675
		Sample	Mean	Mean - blk	Conc Final	Dilution
		KO 2.5 5275	0.694	0.614	81.8646
		WT 2.5 5218	0.405	0.325	42.4855
		WT 2.5 5214	0.249	0.169	21.2289
		KO 2.5 5218	0.488	0.408	53.7951
		KO 2.5 5245	0.643	0.563	74.9154
		WT 2.5 5277	0.218	0.138	17.0049
		KO 2.5 5276	0.922	0.842	112.932
		WT 2.5 5273	0.211	0.131	16.0511
		WT 2.5 5278	0.281	0.201	25.5893
		KO 2.5 5220	0.852	0.772	103.394
		WT 2.5 5280	0.159	0.079	8.96554
		KO 2.5 5275	0.952	0.872	117.02
		WT 2.5 5221	0.17	0.09	10.4644
		WT 16.7 5280	0.39	0.31	40.4416	80.8832
		KO 16.7 5275	0.639	0.559	74.3703	148.741
		KO 16.7 5218	0.572	0.492	65.2409	130.482
		KO 16.7 5245	0.52	0.44	58.1554	116.311
		5246 16.7	0.472	0.392	51.6149	103.23
		WT 16.7 5221	0.368	0.288	37.4439	74.8878
		WT 16.7 5277	0.391	0.311	40.5779	81.1557
		WT 16.7 5273	0.397	0.317	41.3954	82.7908
		5217 16.7	0.618	0.538	71.5089	143.018
		WT 16.7 5278	0.313	0.233	29.9496	59.8992
		WT 16.7 5214	0.261	0.181	22.8641	45.7281
		KO 16.7 5276	0.904	0.824	110.479	220.958

## Sheet: Fig 3n
Fig. 3n. Secreted proinsulin measured in islets normalized to total islet proinsulin
2.5 WT	2.5 KO	WT (5)	Irp2-/-(5)			WT 2.5					KO 2.5
1.51702	1.39818	1.76308	4.2804			21.2289	1399.38	0.0151702	1.51702		81.8646	5855.08	0.0139818	1.39818
1.56585	1.44277	1.90025	4.28604			17.0049	1085.98	0.0156585	1.56585		112.932	7827.45	0.0144277	1.44277
0.992401	1.26335	2.20041	5.00083			16.0511	1617.4	0.00992401	0.992401		74.9154	5929.89	0.0126335	1.26335
0.99128	1.26582	2.21841	3.14382			25.5893	2581.44	0.0099128	0.99128		117.837	9309.14	0.0126582	1.26582
1.25497	2.58579	2.90883	2.44555			42.4855	3385.37	0.0125497	1.25497		103.394	3998.54	0.0258579	2.58579
						WT 16.7					KO 16.7
						103.23	5855.08	0.0176308	1.76308		59.8992	1399.38	0.042804	4.2804
						148.741	7827.45	0.0190025	1.90025		46.5457	1085.98	0.0428604	4.28604
						130.482	5929.89	0.0220041	2.20041		80.8832	1617.4	0.0500083	5.00083
						206.515	9309.14	0.0221841	2.21841		81.1557	2581.44	0.0314382	3.14382
						116.311	3998.54	0.0290883	2.90883		82.7908	3385.37	0.0244555	2.44555
