# Supplementary material for: Irp2 regulates insulin production through iron-mediated Cdkal1-catalyzed tRNA modification
Source: Nat Commun. 2020 Jan 15;11:296. doi: 10.1038/s41467-019-14004-5 (PMC6962211; doi:10.1038/s41467-019-14004-5)
Supplement: Supplementary file 3 — Source Data [file 41467_2019_14004_MOESM3_ESM.zip › Fig4_SourceFile-1121419.xlsx]

## Sheet: Fig4b
Fig. 4b. qPCR analysis
Ferritin H	(Fth1)						Ferritin L	(Ftl)
wt	Fold	z	ko	Fold	z		wt	Fold	z	ko	Fold	z
11.09	0.919261	-0.423443	11.19a	0.672017	0.100003		11.09	0.983825	-0.244964	11.19a	1.28914	0.391482
11.16a	0.808191	-0.883093	11.22	0.550379	-1.41006		11.16a	0.812599	-0.598094	11.22	0.92783	-1.14868
11.17	1.0752	0.221909	11.31	0.725153	0.759643		11.17	1.09454	-0.0166327	11.31	1.4036	0.879378
11.18	1.45336	1.78686	11.8	0.630737	-0.412462		11.18	1.61434	1.05539	11.8	0.911684	-1.2175
11.21	1.06371	0.174329	11.88	0.778969	1.42774		11.21	1.69191	1.21535	11.88	1.46174	1.12723
11.77	0.80977	-0.876557	11.89	0.626517	-0.464862		11.77	0.418411	-1.41105	11.89	1.18981	-0.0319164
Ave	1.02158			0.663962			Ave	1.1026			1.1973
SD	0.241641			0.0805518			SD	0.484881			0.234592
SE	0.0986494			0.0328851			SE	0.197952			0.0957719
ttest					0.0134683		ttest					0.679302
TfR1
wt	Fold	z	ko	Fold	z
11.09	1.13322	0.705709	11.19a	0.647471	1.02706
11.16a	0.899025	-0.656147	11.22	0.602308	0.562901
11.17	1.01959	0.0449575	11.31	0.641639	0.967122
11.18	0.939066	-0.423309	11.8	0.416951	-1.34206
11.21	1.2783	1.54935	11.88	0.515398	-0.330298
11.77	0.801963	-1.22056	11.89	0.461451	-0.884723
Ave	1.01186			0.547536
SD	0.17197			0.097302
SE	0.0702066			0.0397234
ttest					0.00044546
	Wt		Irp2-/-
Insulin 1	1.16034	0.156288	1.26945	0.17956
Insulin 2	1.03074	0.114973	1.00766	0.100425
Ferritin H	1.02158	0.0986494	0.663962	0.0328851
Ferritin L	1.1026	0.197952	1.1973	0.0957719
TfR1	1.01186	0.0702066	0.547536	0.0397234
								(ins1 and ins2 calculations are shown in Fig. 3e)
