# Supplementary material for: Irp2 regulates insulin production through iron-mediated Cdkal1-catalyzed tRNA modification
Source: Nat Commun. 2020 Jan 15;11:296. doi: 10.1038/s41467-019-14004-5 (PMC6962211; doi:10.1038/s41467-019-14004-5)
Supplement: Supplementary file 3 — Source Data [file 41467_2019_14004_MOESM3_ESM.zip › Fig5_SourceFile_112419.xlsx]

## Sheet: Fig5a
Fig. 5a. Glucose-stimulated insulin secretion assays
WT (8) lg	Irp2-/- (8) lg	WT (8)	Irp2-/- (8)	WT DFO	KO DFO	WT FAC	KO FAC
498.872	71.9204	1075.16	493.326	609.367	437.751	1234.08	880.715
487.778	75.2764	2928.58	559.745	426.611	609.367	2882.71	1217.55
420.946	85.9436	2420.34	177.484	509.958	454.445	4415.09	2260.21
211.498	85.1918	2902.26	657.485	325.987	421.039	2290.07	2958.65
379.905	87.4473	2104.73	376.382	381.971	437.751	1808.36	4403.57
653.568	89.7027	2104.73	448.882	371.635	281.417	883.018	3287.42
241.57	100.228	1592.6	415.464	487.778	264.125	1008.88	1689.61
512.226	85.1918	1463.83	598.354	432.182	343.818	1422.35	3500.38
																										Software Version	2.09.1
Software Version	2.09.1
																										Experiment File Path:
Experiment File Path:																										Protocol File Path:
Protocol File Path:																										Plate Number	Plate 1
Plate Number	Plate 1																									Date	2019-08-22
Date	2019-08-23																									Time	12:56:43
Time	12:59:36																									Reader Type:	Epoch
Reader Type:	Epoch																									Reader Serial Number:	Unknown
Reader Serial Number:	1210019																									Reading Type	Reader
Reading Type	Reader
																										Procedure Details
Procedure Details																										Plate Type	96 WELL PLATE
Plate Type	96 WELL PLATE																									Eject plate on completion
Eject plate on completion																										Read	Absorbance Endpoint
Read	Absorbance Endpoint																										Full Plate
	Full Plate																										Wavelengths: 450
	Wavelengths: 450																										Read Speed: Normal, Delay: 100 msec, Measurements/Data Point: 8
	Read Speed: Normal, Delay: 100 msec, Measurements/Data Point: 8
																										Results
Results																										Actual Temperature:	0
Actual Temperature:	0
																												1	2	3	4	5	6	7	8	9	10	11	12
		1	2	3	4	5	6	7	8	9	10	11	12														A	0.073	1.726	0.06	0.048	0.218	0.052	0.066	0.066	0.102	0.055	0	0	450
	A	0.054	3.161	0.316	0.056	0.055	0.171	0.447	0.263	0.054	0.306	2.21	1.984	450													B	0.063	1.765	0.066	0.052	0.056	0.702	0.056	0.068	0.058	0.078	0	0	450
	B	0.054	0.099	0.399	0.259	0.059	0.223	0.811	0.053	0.064	0.164	2.389	1.848	450													C	0.096	0.596	0.057	0.054	0.062	0.052	0.062	0.071	0.068	0.093	0	0	450
	C	0.063	0.113	3.135	0.293	0.08	0.145	2.347	0.058	0.063	0.084	2.349	1.917	450													D	0.096	0.617	0.057	0.048	0.052	0.051	0.053	0.057	0.07	1.649	0	0	450
	D	0.096	0.053	0.135	0.055	2.948	3.837	0.623	0.057	0.09	0.051	2.199	2.154	450													E	0.151	0.126	0.048	0.054	0.049	0.048	0.064	3.746	0.069	2.546	0	0	450
	E	0.178	3.877	0.126	0.096	0.058	0.436	0.128	0.054	0.118	0.248	2.113	2.202	450													F	0.154	0.109	0.063	0.048	0.048	0.051	0.081	0.064	0.061	OVRFLW	0	0	450
	F	0.937	0.133	0.197	0.248	0.061	3.776	0.177	0.057	0.055	0.145	1.779	1.572	450													G	0.754	0.065	0.082	OVRFLW	0.062	0.057	0.071	0.065	0.066	3.801	0	0	450
	G	1.789	0.2	3.802	0.087	0.075	0.317	0.183	0.066	0.064	0.099	2.034	2.178	450													H	0.78	0.068	0.064	0.08	0.051	0.073	0.074	0.058	0.071	2.793	0	0	450
	H	0.063	0.188	0.506	0.303	0.126	0.189	0.17	0.055	0.073	0.049	0.059	2.181	450
																											Concentration	0	0.188	0.5	1.25	3.75	6.9
	Concentration	0	0.188	0.5	1.25	3.75	6.9																				OD final	0.0665	0.0015	0.0295	0.086	0.7005	1.679
	OD final	0.054	0.009	0.042	0.124	0.883	1.735																				Mean	0.0665	0.068	0.096	0.1525	0.767	1.7455
	Mean	0.054	0.063	0.096	0.178	0.937	1.789
																											Sample	OD	OD-BLK	CONC	FINAL
																											5340 LG 6 WT	0.082	0.0155	0.498796	498.796
	Sample	OD	OD-BLK	CONC	FINAL																						5340 HG 4 WT DFO	0.08	0.0135	0.487702	487.702
	5377 hG SBF 10% WT 3	3.161	3.107	12.1017	2420.34																						5340 HG5 WT FAC5	0.218	0.1515	1.23399	1233.99
	5294 HG1	3.877	3.823	14.7932	2958.65																						5171 Cont HG	0.702	0.6355	3.54313	3543.13
	5169HG DFO 4	0.316	0.262	1.40708	281.417																						5171 Cont HG 2	0.073	0.0065	0.448807	448.807
	5169 HG DFO 6	0.399	0.345	1.71909	343.818																						5169 HG Cont 2	0.081	0.0145	0.49325	493.25
	5294 LY1	3.135	3.081	12.004	2400.8																						5169 DFO HG 3	0.071	0.0045	0.437675	437.675
	5294 LYS6	0.135	0.081	0.726687	7266.87																						5169 HG DFO 4	0.074	0.0075	0.454369	454.369
	5391 LYS 8	0.126	0.072	0.692855	6928.55																						5169HG DFO 5	0.068	0.0015	0.420963	420.963
	5169 HG 5	3.802	3.748	14.5113	2902.26																						5294 LG2	0.071	0.0045	0.437675	437.675
	5169 LG4	0.056	0.002	0.429718	85.9436																						5391 HG DFO 3	0.102	0.0355	0.609289	609.289
	5171 DFO HG3	0.293	0.239	1.32062	264.125																						5391 HG FAC 5	0.068	0.0015	0.420963	420.963
	5169 LG 6	0.055	0.001	0.425959	85.1918																						5391 HG FAC 6	0.07	0.0035	0.432107	432.107
	5171 LG1	0.055	0.001	0.425959	85.1918																						5391 HG DFO 4	0.069	0.0025	0.426536	426.536
	5171 hG5 FAC 50	2.948	2.894	11.301	2260.21																						5294 HG DFO 3	0.071	0.0045	0.437675	437.675
	5171 LG6	0.058	0.004	0.437236	87.4473																						5294 HG FAC 5	0.078	0.0115	0.476599	476.599
	5169 LG2	0.061	0.007	0.448514	89.7027																						5294 HG2	0.093	0.0265	0.559669	559.669
	5169 LG1	0.075	0.021	0.501141	100.228																						5391 LY 1	1.649	1.5825	6.67338	13346.8
	5294 HG 2	0.126	0.072	0.692855	138.571
	5339 LYS 13	0.171	0.117	0.862015	8620.15
	5339 LG 4	0.223	0.169	1.05749	211.498
	5339 LYS 8	0.145	0.091	0.764278	7642.78
	5340 HG1	3.837	3.783	14.6429	2928.58
	5340 HG 2 DFO	0.436	0.382	1.85818	371.635
	5340 HG 6 FAC	3.776	3.722	14.4136	2882.71
	5171 LG3 LYS 2	0.189	0.135	0.929679	9296.78
	5340 LG1	0.447	0.393	1.89953	379.905
	5340 LG2	0.811	0.757	3.26784	653.568
	5340 HG FAC 50 18	2.347	2.293	9.04182	1808.36
	5340 LG4	0.623	0.569	2.56113	512.226
	5340 LG5 LYS 3	0.128	0.074	0.700373	7003.73
	5169 LG3 LYS 1	0.177	0.123	0.884569	8845.69
	5339 LYS 12	0.183	0.129	0.907124	9071.24
	5339 LYS 11	0.17	0.116	0.858256	8582.56
	5377 HG CONT	0.263	0.209	1.20785	241.57
	5377 LY3	0.053	-0.001	0.418441	4184.41
	5391 LY3	0.058	0.004	0.437236	4372.36
	5391 LY 4	0.057	0.003	0.433477	4334.77
	5169 LY 6	0.054	0	0.4222	4222
	5391 LY2	0.057	0.003	0.433477	4334.77
	5391 LY5	0.066	0.012	0.467309	4673.09
	5344 Lys1		-0.054	0.219209	2192.09
	5169 LY5	0.054	0	0.4222	4222
	5169 LY3	0.064	0.01	0.459791	4597.91
	5169 LY4	0.063	0.009	0.456032	4560.32
	5169 LY1	0.09	0.036	0.557528	5575.28
	5169 LY6	0.118	0.064	0.662782	6627.82
	5171 LY3	0.055	0.001	0.425959	4259.59
	5171 LY4	0.064	0.01	0.459791	4597.91
	5171 LY2	0.073	0.019	0.493623	4936.23
	5272 LYS FAC HG8	0.306	0.252	1.36949	13694.9
	5272 LYS 10	0.164	0.11	0.835701	8357.01
	5377 HG 5 LYS	0.084	0.03	0.534973	5349.73
	5272 LG LYS4	0.051	-0.003	0.410923	4109.23
	5340 LYS 7	0.248	0.194	1.15147	11514.7
	5272 FAC HG	0.145	0.091	0.764278	7642.78
	5377 LYS 13	0.099	0.045	0.59136	5913.6
	5272 LYS HG 2	0.049	-0.005	0.403405	4034.05
	5272 LY6	2.21	2.156	8.52682	1705.36
	5340 LY1	2.389	2.335	9.1997	9199.7
	5340 LY3	2.349	2.295	9.04933	9049.33
	5340 LY4	2.199	2.145	8.48547	8485.47
	5340 LY6	2.113	2.059	8.16219	8162.19
	5294 LY5	1.779	1.725	6.90665	6906.65
	5294 LY6	2.034	1.98	7.86522	7865.22
	5294 LY4	0.059	0.005	0.440995	4409.95
	5294 LY1	1.984	1.93	7.67726	7677.26
	5294 LY2	1.848	1.848	7.36902	7369.02
	5294 LY3	1.917	1.863	7.4254	7425.4
	5340 LY2	2.154	2.1	8.31631	8316.31
	5171 LY5	2.202	2.148	8.49675	8496.75
	5337 LY1	1.572	1.518	6.12851	6128.51
	5272 LY8	2.178	2.124	8.40653	8406.53
	5272 LY4	2.181	2.127	8.41781	8417.81

## Sheet: Fig5b
Fig. 5b. Glucose-stimulated proinsulin secretion assays
	Irp2-/- (8) lg	WT (8)	Irp2-/- (8)	WT DFO	KO DFO	WT FAC	KO FAC
247.008	409.107	823.143	1319.95	1258.2	1814.45	557.613	169.818
270.165	362.793	625.239	957.156	1875.72	893.951	1675.02	451.401
185.871	451.401	594.363	1721.34	2261.67	1126.97	1103.82	610.719
309.785	1265.69	646.123	1350.83	3301.42	2257.01	1371.9	593.017
238.977	858.547	893.951	1371.9	849.09	1247.99	1142.41	292.083
239.289	2858.87	593.017	2014.66	1796.75	2593.34	1667.3	378.231
169.818	4862.97	840.845	752.335	1478.12	2575.64	1080.66	347.355
432.264	2902.34	734.633	771.9	2664.15	1265.69	540.33	262.446
Software Version	2.09.1
Experiment File Path:
Protocol File Path:
Plate Number	Plate 1
Date	2019-08-27
Time	12:38:58
Reader Type:	Epoch
Reader Serial Number:	Unknown
Reading Type	Reader
Procedure Details
Plate Type	96 WELL PLATE
Eject plate on completion
Read	Absorbance Endpoint
	Full Plate
	Wavelengths: 450
	Read Speed: Normal, Delay: 100 msec, Measurements/Data Point: 8
Results
Actual Temperature:	0
		1	2	3	4	5	6	7	8	9	10	11	12
	A	0.08	1.037	0.183	3.566	0.678	2.183	0.157	0.146	0.092	0.495	0.176	1.411	450
	B	0.072	1.304	0.247	0.219	0.706	2.041	0.421	0.129	0.092	0.292	0.098	1.209	450
	C	0.098	0.936	0.2	0.319	1.43	1.967	0.125	0.68	0.67	0.123	0.299	0.916	450
	D	0.095	0.834	0.239	0.369	1.733	2.365	0.121	0.132	0.072	0.251	0.134	1.24	450
	E	0.154	0.803	0.293	0.337	0.885	1.31	0.11	0.107	0.223	0.098	0.227	2.023	450
	F	0.149	0.811	0.1	0.412	0.522	1.861	0.153	0.108	0.126	0.093	0.111	0.591	450
	G	0.292	1.397	0.452	0.633	1.157	2.203	0.095	0.098	0.2	0.079	0.062	1.163	450
	H	0.301	1.453	0.186	0.222	1.815	0.216	0.11	0.224	0.167	0.097	0.065	1.385	450
	Concentration	0	3.7	10.5	31.4	105	213
	OD final	0.076	0.0205	0.0755	0.2205	0.731	1.349
	Mean	0.076	0.0965	0.1515	0.2965	0.807	1.425
	Sample	OD	OD-BLK	CONC	FINAL	PROTEIN
	5272 Lysate 6	3.161	0.961	148.359	14835.9
	5169 lysate 1	1.304	1.228	189.579	18957.9
	5340 lysate 3	0.936	0.86	132.767	13276.7	0
	5340 lysate 4	0.834	0.758	117.02	11702
	5169 HG Cont 2	0.247	0.171	26.399	1319.95
	5171 HG Cont 2	0.2	0.124	19.1431	957.156
	5391 HG DFO 3	0.239	0.163	25.1639	1258.2
	5340 HG 5 FAC 5	0.293	0.217	33.5005	1675.02
	5294 LYS	0.452	0.376	58.0469	2902.34
	5340 HG4 DFO	0.186	0.11	16.9818	849.09
	5169 LYSATE 1	3.566	3.49	538.786	26939.3
	5391 HG FAC5	0.219	0.143	22.0763	1103.82
	5391 HG DFO 4	0.319	0.243	37.5143	1875.72
	5391 HG DFO 5	0.369	0.293	45.2333	2261.67
	5171 CONT HG1	0.337	0.261	40.2932	2014.66
	5340 LG6	0.633	0.557	85.9897	4299.48
	5169 HG DFO 3	0.222	0.146	22.5395	1126.97
	5272LG FAC 10	0.678	0.602	92.9368	4646.84
	5272 LG 1	0.706	0.63	97.2594	4862.97
	5377 HG 10 FAC 6	1.43	1.354	209.031	10451.5
	5377 LG FAC50 8	1.733	1.657	255.808	12790.4
	5272 LG 5% SBF1	0.885	0.809	124.893	6244.67
	5272 LG FAC 50 7	0.522	0.446	68.8535	3442.67
	5272 LG 10 SBF 3	1.157	1.081	166.885	8344.24
	5272 Lysate 7	1.815	1.739	268.467	26846.7
	5377 Lysate 8	2.183	2.107	325.279	32527.9
	5272 Lysate 1	2.041	1.965	303.357	30335.7
	5272 Lysate 5	1.967	1.891	291.933	29193.3
	5377 Lysate 4	2.365	2.289	353.376	35337.6
	5377 Lysate 2	1.31	1.234	190.505	19050.5
	5377 Lysate 6	1.861	1.785	275.568	27556.8
	5377 Lysate 5	2.203	2.127	328.366	32836.6
	HG FAC 4	0.216	0.14	21.6132	1080.66
	5377 HG 8	0.157	0.081	12.5048	625.239
	5271 FAC 41	0.421	0.345	53.2611	5326.11
	5272 HG3	0.125	0.049	7.56462	378.231
	5272 HG1	0.121	0.045	6.9471	347.355
	5272 HG7	0.11	0.034	5.24892	262.446
	5377 HG6	0.153	0.077	11.8873	594.363
	5377 HG FAC 8	0.146	0.07	10.8066	540.33
	5272 LG7	0.129	0.053	8.18214	409.107
	5377 LG SBF 5% 2	0.68	0.604	93.2455	4662.28
	5377 LG 1	0.132	0.056	8.64528	432.264
	5377 LG 5	0.107	0.031	4.78578	239.289
	5377 LG7	0.108	0.032	4.94016	247.008
	5377 LG 7	0.098	0.022	3.39636	169.818
	5377 HG FAC 50 7	0.224	0.148	22.8482	1142.41
	5272 HG FAC 8 LYS	0.495	0.419	64.6852	12937
	5377 HG FAC 50 7	0.292	0.216	33.3461	1667.3
	5272 LG4	0.123	0.047	7.25586	362.793
	5272 HG SBF 4	0.251	0.175	27.0165	1350.83
	5272 HG SBF 4	0.098	0.022	3.39636	169.818
	5272 HG 5% SBF	0.097	0.021	3.24198	162.099
	5272 HG2	0.176	0.1	15.438	771.9
	5272 HG 2 5% SBF	0.299	0.223	34.4267	1721.34
	5377 HG5	0.134	0.058	8.95404	447.702
	5272 HG FAC 10 6	0.227	0.151	23.3114	1165.57
	5377 LG5	0.111	0.035	5.4033	270.165
	5294 Lysate 1	1.411	1.335	206.097	20609.7
	5294 Lysate 2	1.209	1.133	174.913	17491.3
	5294 Lysate 3	0.916	0.84	129.679	12967.9
	5340 Lysate 2	1.24	1.164	179.698	17969.8
	5171 Lysate 5	2.023	1.947	300.578	30057.8
	5337 Lysate 1	0.591	0.515	79.5057	7950.57
	5272 Lysate 8	1.163	1.087	167.811	16781.1
	5272 Lysate 4	1.385	1.309	202.083	20208.3

## Sheet: Fig5c
Fig. 5c. Insulin content in islets
WT (8)	Irp2-/- (8)	WT DFO	KO DFO	WT FAC	KO FAC
9199.7	1705.36	7425.4	6906.65	8485.47	8496.75
8316.31	6128.51	4184.41	4259.59	8162.19	8406.53
13347.1	5575.28	7677.26	4597.91	9071.24	8417.81
14638.3	4936.23	7369.02	4222	7003.73	7865.22
11514.7	2192.09	6627.82	4673.09	8845.69	13694.9
7642.78	4222	4409.95	4372.36	9296.78	8357.01
5913.6	2400.8	5486.96	4334.77	8620.15	7642.78
8582.56	4034.05	5349.73	4109.23	7266.87	6928.55
Software Version	2.09.1
Experiment File Path:
Protocol File Path:
Plate Number	Plate 1
Date	2019-08-23
Time	12:59:36
Reader Type:	Epoch
Reader Serial Number:	1210019
Reading Type	Reader
Procedure Details
Plate Type	96 WELL PLATE
Eject plate on completion
Read	Absorbance Endpoint
	Full Plate
	Wavelengths: 450
	Read Speed: Normal, Delay: 100 msec, Measurements/Data Point: 8
Results
Actual Temperature:	0
		1	2	3	4	5	6	7	8	9	10	11	12
	A	0.054	3.161	0.316	0.056	0.055	0.171	0.447	0.263	0.054	0.306	2.21	1.984	450
	B	0.054	0.099	0.399	0.259	0.059	0.223	0.811	0.053	0.064	0.164	2.389	1.848	450
	C	0.063	0.113	3.135	0.293	0.08	0.145	2.347	0.058	0.063	0.084	2.349	1.917	450
	D	0.096	0.053	0.135	0.055	2.948	3.837	0.623	0.057	0.09	0.051	2.199	2.154	450
	E	0.178	3.877	0.126	0.096	0.058	0.436	0.128	0.054	0.118	0.248	2.113	2.202	450
	F	0.937	0.133	0.197	0.248	0.061	3.776	0.177	0.057	0.055	0.145	1.779	1.572	450
	G	1.789	0.2	3.802	0.087	0.075	0.317	0.183	0.066	0.064	0.099	2.034	2.178	450
	H	0.063	0.188	0.506	0.303	0.126	0.189	0.17	0.055	0.073	0.049	0.059	2.181	450
	Concentration	0	0.188	0.5	1.25	3.75	6.9
	OD final	0.054	0.009	0.042	0.124	0.883	1.735
	Mean	0.054	0.063	0.096	0.178	0.937	1.789
	Sample	OD	OD-BLK	CONC	FINAL
	5294 LY1	3.135	3.081	12.004	2400.8
	5294 LYS6	0.135	0.081	0.726687	7266.87
	5391 LYS 8	0.126	0.072	0.692855	6928.55
	5169 HG 5	3.802	3.748	14.5113	2902.26
	5339 LYS 13	0.171	0.117	0.862015	8620.15
	5339 LG 4	0.223	0.169	1.05749	211.498
	5339 LYS 8	0.145	0.091	0.764278	7642.78
	5340 LG5 LYS 3	0.128	0.074	0.700373	7003.73
	5169 LG3 LYS 1	0.177	0.123	0.884569	8845.69
	5339 LYS 12	0.183	0.129	0.907124	9071.24
	5339 LYS 11	0.17	0.116	0.858256	8582.56
	5377 LY3	0.053	-0.001	0.418441	4184.41
	5391 LY3	0.058	0.004	0.437236	4372.36
	5391 LY 4	0.057	0.003	0.433477	4334.77
	5169 LY 6	0.054	0	0.4222	4222
	5391 LY2	0.057	0.003	0.433477	4334.77
	5391 LY5	0.066	0.012	0.467309	4673.09
	5344 Lys1		-0.054	0.219209	2192.09
	5169 LY5	0.054	0	0.4222	4222
	5169 LY3	0.064	0.01	0.459791	4597.91
	5169 LY4	0.063	0.009	0.456032	4560.32
	5169 LY1	0.09	0.036	0.557528	5575.28
	5169 LY6	0.118	0.064	0.662782	6627.82
	5171 LY3	0.055	0.001	0.425959	4259.59
	5171 LY4	0.064	0.01	0.459791	4597.91
	5171 LY2	0.073	0.019	0.493623	4936.23
	5272 LYS FAC HG8	0.306	0.252	1.36949	13694.9
	5272 LYS 10	0.164	0.11	0.835701	8357.01
	5377 HG 5 LYS	0.084	0.03	0.534973	5349.73
	5272 LG LYS4	0.051	-0.003	0.410923	4109.23
	5340 LYS 7	0.248	0.194	1.15147	11514.7
	5377 LYS 13	0.099	0.045	0.59136	5913.6
	5272 LYS HG 2	0.049	-0.005	0.403405	4034.05
	5272 LY6	2.21	2.156	8.52682	1705.36
	5340 LY1	2.389	2.335	9.1997	9199.7
	5340 LY3	2.349	2.295	9.04933	9049.33
	5340 LY4	2.199	2.145	8.48547	8485.47
	5340 LY6	2.113	2.059	8.16219	8162.19
	5294 LY5	1.779	1.725	6.90665	6906.65
	5294 LY6	2.034	1.98	7.86522	7865.22
	5294 LY4	0.059	0.005	0.440995	4409.95
	5294 LY1	1.984	1.93	7.67726	7677.26
	5294 LY2	1.848	1.848	7.36902	7369.02
	5294 LY3	1.917	1.863	7.4254	7425.4
	5340 LY2	2.154	2.1	8.31631	8316.31
	5171 LY5	2.202	2.148	8.49675	8496.75
	5337 LY1	1.572	1.518	6.12851	6128.51
	5272 LY8	2.178	2.124	8.40653	8406.53
	5272 LY4	2.181	2.127	8.41781	8417.81

## Sheet: Fig5d
Fig. 5d. Proinsulin content in islets
WT (7)	Irp2-/- (7)	WT DFO	KO DFO	WT FAC	KO FAC
7950.57	20609.7	11063.8	20208.3	6638.25	16781.1
4868.05	17491.3	19050.5	67577.4	13276.7	14835.9
6638.25	30335.7	27556.8	29193.3	11702	3442.67
6363.87	12967.9	32836.6	35337.6	18047.2	8344.24
4299.48	18957.9	32527.9	26846.7	10451.5	6244.67
4662.28	10948.7	17969.8	30057.8	12790.4	4646.84
5326.11	12937	12311.7	26939.3	4299.48	12541.9
	Software Version	2.09.1
	Experiment File Path:
	Protocol File Path:
	Plate Number	Plate 1
	Date	2019-08-27
	Time	12:38:58
	Reader Type:	Epoch
	Reader Serial Number:	Unknown
	Reading Type	Reader
	Procedure Details
	Plate Type	96 WELL PLATE
	Eject plate on completion
	Read	Absorbance Endpoint
		Full Plate
		Wavelengths: 450
		Read Speed: Normal, Delay: 100 msec, Measurements/Data Point: 8
	Results
	Actual Temperature:	0
			1	2	3	4	5	6	7	8	9	10	11	12
		A	0.08	1.037	0.183	3.566	0.678	2.183	0.157	0.146	0.092	0.495	0.176	1.411	450
		B	0.072	1.304	0.247	0.219	0.706	2.041	0.421	0.129	0.092	0.292	0.098	1.209	450
		C	0.098	0.936	0.2	0.319	1.43	1.967	0.125	0.68	0.67	0.123	0.299	0.916	450
		D	0.095	0.834	0.239	0.369	1.733	2.365	0.121	0.132	0.072	0.251	0.134	1.24	450
		E	0.154	0.803	0.293	0.337	0.885	1.31	0.11	0.107	0.223	0.098	0.227	2.023	450
		F	0.149	0.811	0.1	0.412	0.522	1.861	0.153	0.108	0.126	0.093	0.111	0.591	450
		G	0.292	1.397	0.452	0.633	1.157	2.203	0.095	0.098	0.2	0.079	0.062	1.163	450
		H	0.301	1.453	0.186	0.222	1.815	0.216	0.11	0.224	0.167	0.097	0.065	1.385	450
		Concentration	0	3.7	10.5	31.4	105	213
		OD final	0.076	0.0205	0.0755	0.2205	0.731	1.349
		Mean	0.076	0.0965	0.1515	0.2965	0.807	1.425
		Sample	OD	OD-BLK	CONC	FINAL
		5272 Lysate 6	3.161	0.961	148.359	14835.9
		5169 lysate 1	1.304	1.228	189.579	18957.9
		5340 lysate 3	0.936	0.86	132.767	13276.7
		5340 lysate 4	0.834	0.758	117.02	11702
		5391 HG DFO 3	0.239	0.163	25.1639	1258.2
		5340 HG 5 FAC 5	0.293	0.217	33.5005	1675.02
		5294 LYS	0.452	0.376	58.0469	2902.34
		5169 LYSATE 1	3.566	3.49	538.786	26939.3
		5272 Lysate 7	1.815	1.739	268.467	26846.7
		5377 Lysate 8	2.183	2.107	325.279	32527.9
		5272 Lysate 1	2.041	1.965	303.357	30335.7
		5272 Lysate 5	1.967	1.891	291.933	29193.3
		5377 Lysate 4	2.365	2.289	353.376	35337.6
		5377 Lysate 2	1.31	1.234	190.505	19050.5
		5377 Lysate 6	1.861	1.785	275.568	27556.8
		5377 Lysate 5	2.203	2.127	328.366	32836.6
		5294 Lysate 1	1.411	1.335	206.097	20609.7
		5294 Lysate 2	1.209	1.133	174.913	17491.3
		5294 Lysate 3	0.916	0.84	129.679	12967.9
		5340 Lysate 2	1.24	1.164	179.698	17969.8
		5171 Lysate 5	2.023	1.947	300.578	30057.8
		5337 Lysate 1	0.591	0.515	79.5057	7950.57
		5272 Lysate 8	1.163	1.087	167.811	16781.1
		5272 Lysate 4	1.385	1.309	202.083	20208.3

## Sheet: Fig5e
Fig. 5e. P/I ratio in WT and Irp2-/- islets
							WT				WT DFO				WT FAC
WT (7)	Irp2-/- (7)	WT DFO	KO DFO	WT FAC	KO FAC		7950.57	9199.7	0.864221		11063.8	5349.73	2.0681		6638.25	8485.47	0.782308
0.864221	5.10895	2.0681	2.92593	0.782308	1.975		4868.05	8316.31	0.585362		19050.5	4184.41	4.55273		13276.7	8162.19	1.62661
0.585362	2.85408	4.55273	15.8648	1.62661	1.76481		6638.25	13347.1	0.497356		27556.8	7677.26	3.58941		11702	9071.24	1.29001
0.497356	5.44111	3.58941	6.34925	1.29001	0.408975		6363.87	14638.3	0.434742		32836.6	7369.02	4.45604		18047.2	7003.73	2.5768
0.434742	2.62709	4.45604	8.36987	2.5768	1.0609		4299.48	8582.56	0.500956		32527.9	6627.82	4.90777		10451.5	8845.69	1.18154
0.500956	8.64832	4.90777	5.74495	1.18154	0.455984		4662.28	7642.78	0.610023		17969.8	4409.95	4.07483		12790.4	9296.78	1.37579
0.610023	2.59325	4.07483	6.87449	1.37579	0.556041		5326.11	5913.6	0.900655		12311.7	5486.96	2.24382		4299.48	8620.15	0.498771
0.900655	5.38864	2.24382	6.2147	0.498771	1.64101			8582.56				5349.73	0			7266.87	0
							KO				KO DFO				KO FAC
							20609.7	4034.05	5.10895		20208.3	6906.65	2.92593		16781.1	8496.75	1.975
							17491.3	6128.51	2.85408		67577.4	4259.59	15.8648		14835.9	8406.53	1.76481
							30335.7	5575.28	5.44111		29193.3	4597.91	6.34925		3442.67	8417.81	0.408975
							12967.9	4936.23	2.62709		35337.6	4222	8.36987		8344.24	7865.22	1.0609
							18957.9	2192.09	8.64832		26846.7	4673.09	5.74495		6244.67	13694.9	0.455984
							10948.7	4222	2.59325		30057.8	4372.36	6.87449		4646.84	8357.01	0.556041
							12937	2400.8	5.38864		26939.3	4334.77	6.2147		12541.9	7642.78	1.64101
									0			4109.23	0			6928.55	0

## Sheet: Fig5f
Fig. 5f. Pancreatic iron measurements in iron overloaded WT mice determined by ICP-MS
WT (6)	WT 1mg Fe (6)	Irp2-/- (6)	Irp2 -/- 1mg Fe
1246.13	4197.69	593.97	5425.44
1050.45	3044	594.41	4749.48
1842.59	3676.31	669.79	4996.06
2542.94	4284.4	648.96	5798.43
2448.32	4573.32	456.76	4714.84
2675.84	5803.69	474.84	5264.63
			ppb Fe blank subtracted	ppb Fe normalized to volume	protein concentration ug/uL	pg Fe / ug protein	Sample	average pg Fe / ug protein
5370 PANCREATA	0 P	28.918	27.5885	1103.54	0.256794	4297.38	4197.69
5370 PANCREATA	0 P	29.194	27.8645	1114.58	0.256794	4340.37
5370 PANCREATA	0 P	26.722	25.3925	1015.7	0.256794	3955.32
5371 PANCREATA	1 P	20.837	19.5075	780.3	0.258101	3023.24	3044
5371 PANCREATA	1 P	20.79	19.4605	778.42	0.258101	3015.95
5371 PANCREATA	1 P	21.286	19.9565	798.26	0.258101	3092.82
5372 PANCREATA	2 P	35.438	34.1085	1364.34	0.37305	3657.26	3676.31
5372 PANCREATA	2 P	35.353	34.0235	1360.94	0.37305	3648.15
5372 PANCREATA	2 P	36.056	34.7265	1389.06	0.37305	3723.53
5376 PANCREATA	6 P	27.786	26.4565	1058.26	0.249016	4249.76	4284.4
5376 PANCREATA	6 P	28.784	27.4545	1098.18	0.249016	4410.07
5376 PANCREATA	6 P	27.435	26.1055	1044.22	0.249016	4193.38
5377 PANCREATA	7 P	36.978	35.6485	1425.94	0.304454	4683.6	4573.32
5377 PANCREATA	7 P	36.491	35.1615	1406.46	0.304454	4619.61
5377 PANCREATA	7 P	34.947	33.6175	1344.7	0.304454	4416.76
5378 PANCREATA	8 P	30.108	28.7785	1151.14	0.196648	5853.8	5803.69
5378 PANCREATA	8 P	29.847	28.5175	1140.7	0.196648	5800.71
5378 PANCREATA	8 P	29.63	28.3005	1132.02	0.196648	5756.57
sample					ppb Fe blank subtracted	ppb Fe normalized for sample volume	[protein] ug/uL	pg Fe / ug protein
5342 PANCREATA				P43 (40 uL)	27.7228	1386.14	0.255489	5425.44
5343 PANCREATA				P43 (40 uL)	24.2688	1213.44	0.255489	4749.48
5345 PANCREATA				P43 (40 uL)	25.5288	1276.44	0.255489	4996.06
5344 PANCREATA				P45 (40 uL)	15.5878	779.392	0.134414	5798.43
5341 PANCREATA				P45 (40 uL)	12.6748	633.742	0.134414	4714.84
5346 PANCREATA				P45 (40 uL)	14.1528	707.642	0.134414	5264.63
5350 PANCREATA				P50 (10 uL)	1.347	269.4	0.45356	593.968
5351 PANCREATA				P50 (10 uL)	1.348	269.6	0.45356	594.409
5352 PANCREATA				P50 (40 uL)	6.07583	303.792	0.45356	669.794
5353 PANCREATA				P50 (40 uL)	5.88683	294.342	0.45356	648.959
5354 PANCREATA				P51 (10 uL)	3.537	707.4	1.54872	456.763
5355 PANCREATA				P51 (10 uL)	3.677	735.4	1.54872	474.843
				ppb normalized to starting volume	protein concentration ug/uL	ng element / ug protein
WT 1	96	4.795	3.1714	126.856	0.1018	1246.13
WT 2	96	4.297	2.6734	106.936	0.1018	1050.45
WT 3	96	6.313	4.6894	187.576	0.1018	1842.59
WT 5		16.567	14.9434	597.736	0.235057	2542.94
WT 6		16.011	14.3874	575.496	0.235057	2448.32
WT 7		17.348	15.7244	628.976	0.235057	2675.84

## Sheet: Fig5g
Fig. 5g. Hepatic iron measurements in iron overloaded WT mice determined by ICP-MS
WT (6)	WT (6) 1mg Fe	Irp2-/- (6)	Irp2 -/- 1mg Fe
1260.79	20092.6	2070.78	19658.1
1257.86	16428.8	2221.92	19776
1251.55	19363.5	2367.64	17076.2
696.48	14911.5	2833.6	16663.8
1330.43	19442.2	2207.57	19799
840	38159.2	2759.42	17608.3
sample	[protein] ug/uL	core name			ppb Fe blank subtracted	ppb Fe normalized for sample volume	[protein] ug/uL	pg Fe / ug protein
1ko Fe					5629.07	375271	19.0899	19658.1
2ko Fe					5662.85	377523	19.0899	19776
3ko Fe					4889.75	325983	19.0899	17076.2
4ko Fe					6139.32	409288	24.5616	16663.8
5ko Fe					7294.43	486295	24.5616	19799
6ko Fe					6487.31	432487	24.5616	17608.3
1ko Control					663.947	44263.1	21.3751	2070.78
3ko Control					712.407	47493.8	21.3751	2221.92
2ko Control					759.129	50608.6	21.3751	2367.64
4ko Control					853.988	56932.5	20.092	2833.6
5ko Control					665.316	44354.4	20.092	2207.57
6ko Control					831.633	55442.2	20.092	2759.42
			ppb Fe blank subtracted	ppb Fe normalized to volume	protein concentration ug/uL	pg Fe / ug protein		average pg Fe / ug protein
5370 LIVER			5307.48	353832	17.8392	19834.5	5370 LIVER	20092.6
5370 LIVER			5445.59	363039	17.8392	20350.6
5370 LIVER					17.8392
5371 LIVER			3981.15	265410	16.0332	16553.8	5371 LIVER	16428.8
5371 LIVER			3921.03	261402	16.0332	16303.8
5371 LIVER					16.0332
5372 LIVER			4742.82	316188	16.3867	19295.4	5372 LIVER	19363.6
5372 LIVER			4712.46	314164	16.3867	19171.9
5372 LIVER			4823.43	321562	16.3867	19623.4
5376 LIVER			3694.15	246277	16.763	14691.7	5376 LIVER	14911.5
5376 LIVER			3821.37	254758	16.763	15197.7
5376 LIVER			3732.76	248851	16.763	14845.2
5377 LIVER			4773.43	318229	16.5743	19200.1	5377 LIVER	19442.2
5377 LIVER			4958.97	330598	16.5743	19946.4
5377 LIVER			4768.48	317899	16.5743	19180.2
5378 LIVER			6458.28	430552	11.2696	38204.6	5378 LIVER	38159.2
5378 LIVER			6328.11	421874	11.2696	37434.6
5378 LIVER			6565.4	437693	11.2696	38838.3

## Sheet: Fig5h
Fig. 5h. Insulin meaurements in pancreas in iron overloaded WT mice
WT (5)	WT (6) 1mg Fe	Irp2-/- (5)	Irp2 -/- 1mg Fe
138107	66763.8	11885.9	107849
187531	34677.8	16738.9	82408.7
88548.6	117846	22826.9	56180
158654	46086.1	26925.9	92228.4
99476.6	40507.3	33189.6	82641.2
	74006.3
Software Version	2.09.1
Experiment File Path:
Protocol File Path:
Plate Number	Plate 1
Date	2019-05-24
Time	12:43:58
Reader Type:	Epoch
Reader Serial Number:	1210019
Reading Type	Reader									f
Procedure Details
Plate Type	96 WELL PLATE
Eject plate on completion
Read	Absorbance Endpoint
	Full Plate
	Wavelengths: 450
	Read Speed: Normal, Delay: 100 msec, Measurements/Data Point: 8
Results
Actual Temperature:	0
		1	2	3	4	5	6	7	8	9	10	11	12
	A	0.05	0.551	0.137	0.122	0.065	0	0	0	0	0	0	0	450
	B	0.05	0.542	0.236	0.117	0.073	0	0	0	0	0	0	0	450
	C	0.053	1.353	0.099	0.162	0.059	0	0	0	0	0	0	0	450
	D	0.056	1.355	0.111	0.249	0.069	0	0	0	0	0	0	0	450
	E	0.067	0.087	0.324	0.074	0.064	0	0	0	0	0	0	0	450
	F	0.083	0.091	0.328	0.081	0.077	0	0	0	0	0	0	0	450
	G	0.178	0.616	0.144	0.057	0.072	0	0	0	0	0	0	0	450
	H	0.157	0.795	0.123	0.063	0.071	0	0	0	0	0	0	0	450
	Concentration	0	0.188	0.5	1.25	3.75	6.9
	OD final	0.05	0.0045	0.025	0.1175	0.4965	1.304
	Mean	0.05	0.0545	0.075	0.1675	0.5465	1.354
	Sample	OD	OD-BLK	CONC	Diluicao
	5376	0.1865	0.1365	1.33528	66763.8
	5370	0.105	0.055	0.693556	34677.8
	5372	0.326	0.276	2.35691	117846
	5371	0.1335	0.0835	0.921723	46086.1
	5377	0.1195	0.0695	0.810146	40507.3
	5378	0.2055	0.1555	1.48013	74006.3

## Sheet: Fig5i
Fig. 5i. Proinsulin measurements in pancreas in iron overloaded WT mice
	WT (5)	WT (6) 1mg Fe	Irp2-/- (5)	Irp2 -/- 1mg Fe
	11684.7	15488.2	14113.2	6448.14
	3386.25	7118.2	13386.7	9406.26
	10785.3	10297.2	16873.1	10141.4
	8708.19	8338.83	23976.2	12425.4
	11538.9	19277.5	15030.5	8860.83
	Full Plate
	Wavelengths: 450
	Read Speed: Normal, Delay: 100 msec, Measurements/Data Point: 8
Results
Actual Temperature:	0
		1	2	3	4	5	6	7	8	9	10	11	12
	A	0.111	0.537	OVRFLW	0.871	0.705	2.371	0.048	0.052	0.048	0.048	0.048	0.048	450
	B	0.111	0.499	OVRFLW	0.808	0.665	2.277	0.057	0.051	0.058	0.05	0.049	0.049	450
	C	0.136	0.934	OVRFLW	0.617	1.577	3.335	0.048	0.048	0.05	0.051	0.054	0.048	450
	D	0.118	0.886	OVRFLW	0.685	1.538	3.877	0.049	0.048	0.048	0.048	0.048	0.048	450
	E	0.163	OVRFLW	OVRFLW	0.846	1.851	2.372	0.049	0.049	0.049	0.048	0.05	0.052	450
	F	0.149	OVRFLW	OVRFLW	0.93	1.766	2.648	0.048	0.048	0.048	0.048	0.049	0.049	450
	G	0.241	OVRFLW	OVRFLW	0.739	2.722	3.867	0.048	0.048	0.051	0.051	0.048	0.049	450
	H	0.251	OVRFLW	OVRFLW	0.745	2.884	3.831	0.05	0.05	0.049	0.048	0.049	0.049	450
				1/100
		1	2	3	4	5	6	7	8	9
	A	0	105	5376	5377
	B	0	105	5376	5377
	C	3.7	213	5371
	D	3.7	213	5371
	E	10.5	5287	5372
	F	10.5	5287	5372
	G	31.4	5285	5378
	H	31.4	5285	5378
	Concentration	0	3.7	10.5	31.4	105	213
	OD final	0.111	0.016	0.045	0.135	0.407	0.799
	Mean	0.111	0.127	0.156	0.246	0.518	0.91
	Sample	Mean	Mean - blk	Conc Final	Dilution
	5376	1.275	1.164	309.765	15488.2
	5371	0.651	0.54	142.364	7118.2
	5372	0.888	0.777	205.944	10297.2
	5378	0.742	0.631	166.777	8338.83
	5377	1.5575	1.4465	385.551	19277.5
	5370	1.8085	1.6975	452.887	22644.3
