# Supplementary material for: Irp2 regulates insulin production through iron-mediated Cdkal1-catalyzed tRNA modification
Source: Nat Commun. 2020 Jan 15;11:296. doi: 10.1038/s41467-019-14004-5 (PMC6962211; doi:10.1038/s41467-019-14004-5)
Supplement: Supplementary file 3 — Source Data [file 41467_2019_14004_MOESM3_ESM.zip › Fig6_SourceFile_112419.xlsx]

## Sheet: Fig. 6c
Fig. 6c: Total iron determination in INS-1 832/13 cells determined by ICP-MS
	EV (5)	shIrp2 (5)				sample						ppb/(ug/uL)=pg element/ug protein
	76.73	44.95				EV 31419 1			ppb Fe blank subtracted	ppb Fe normalized for sample volume	[protein] ug/uL	pg Fe / ug protein
	88.27	54.96				EV 31419 2		EV	3.37075	67.415	0.878641	76.7264
	78.39	50.84				EV 31419 3		EV	3.87775	77.555	0.878641	88.267
	82.2	48.7				shIRP2 031419 1		EV	3.44375	68.875	0.878641	78.3881
	91	47.7				shIRP2 031419 2		Sh	3.09675	61.935	1.37794	44.9475
						shIRP2 031419 3		Sh	3.78675	75.735	1.37794	54.9625
								Sh	3.50275	70.055	1.37794	50.8404
				3-29-19 Samples	core name	ug/uL protein				blank subtracted	ppb normalized to volume	ug/uL protein	pg Fe / ug protein	Average pg Fe / ug protein	stdev
				EV 32519 1				EV 1	5.791	4.68075	93.615	1.13848	82.2278
				EV 32519 2				EV 1	6.292	5.18175	103.635	1.13848	91.029
				shIRP2 032819				EV 2	3.66	2.54975	50.995	1.03292	49.3699	50.7575	3.91625
				shIRP2 032819				EV 2	3.96	2.84975	56.995	1.03292	55.1787
				shIRP2 032819				EV 2	3.575	2.46475	49.295	1.03292	47.724
				shIRP2 032819 2				Sh 2	2.699	1.58875	31.775	0.651813	48.7486

## Sheet: Fig. 6d-i
Fig. 6d-i. Insulin and proinsulin measurement in INS-1 832/13 cells
			5 mM glucose				15 mM glucose				1 mM glucose + FAC
Insulin secretion		EV (3)	12.413	17.1875	10.7897		95.4043	86.1436	80.7197		77.6303	81.6238	89.0141
		shIrp2 (3)	13.3083	23.9774	16.0312		42.6305	34.3224	47.7852		79.5194	73.7131	87.8082
		EV (3)
Proinsulin secretion		shIrp2 (3)	244.012	238.016	182.041		386.687	357.093	227.825		324.295	383.647	468.356
			304.844	391.744	297.913		575.978	463.399	659.082		390.918	388.694	368.485
Insulin content			No treatment				FAC
		EV (3)	4022.02	3650.35	3759.89		3411.51	3315.2	3522.85
		shIrp2 (3)	2361.85	2479.6	2352.2		3266.1	3255.93	3447.14
Proinsulin content		EV (3)	12.413	17.1875	10.7897		95.4043	86.1436	80.7197
		shIrp2 (3)	13.3083	23.9774	16.0312		42.6305	34.3224	47.7852
Insulin secretion ELISA
1	2	3	4	5	6	7	8	9	10	11	12
0.233	1.537	1.201	<0.188
0.188	3.945	1.344	<0.188
0.5	3.764	1.787	<0.188
1.25	4.674	1.835	<0.188
3.75	4.633	1.027	<0.188
6.9	3.639	2.274	<0.188
1.195	3.257	2.959	<0.188
1.502	1.163	2.667	<0.188
EV_LG	1.195	5.975	2.07749	12.413
	1.502	7.51	2.28862	17.1875
	1.537	7.685	1.40399	10.7897	13.4634
EV_HG	3.745	37.45	2.54751	95.4043
	3.764	37.64	2.28862	86.1436
	4.674	46.74	1.72699	80.7197	87.4225
EV_HG_FAC	4.633	46.33	1.6756	77.6303
	3.639	36.39	2.24303	81.6238
	3.257	32.57	2.73301	89.0141	82.7561
Sh_LG	1.163	5.815	2.28862	13.3083
	1.201	6.005	3.99291	23.9774
	1.344	6.72	2.38559	16.0312	17.7723
Sh_HG	1.787	17.87	2.38559	42.6306
	1.835	18.35	1.87043	34.3224
	1.027	10.27	4.65289	47.7852	41.5794
Sh_HG_FAC	2.274	22.74	3.49689	79.5194
	2.959	29.59	2.49115	73.7131
	2.667	26.67	3.2924	87.8082	80.3469
Proinsulin secretion ELISA
	1	2	3	4	5	6	7	8	9	10	11	12
A	<3.660	15.179	24.976										[Concentration]
B	3.66	15.603	24.144										[Concentration]
C	11.6	13.192	24.775										[Concentration]
D	46.7	19.354	14.165										[Concentration]
E	134	17.104	11.179										[Concentration]
F	23.491	17.137	15.603										[Concentration]
G	20.8	26.64	11.192										[Concentration]
H	25.932	19.622	<3.660										[Concentration]
EV_LG	23.491	117.455	2.07749	244.012
	20.8	104	2.28862	238.016
	25.932	129.66	1.40399	182.041	221.356
				0
EV_HG	15.179	151.79	2.54751	386.687
	15.603	156.03	2.28862	357.093
	13.192	131.92	1.72699	227.825	323.868
				0
EV_HG_FAC	19.354	193.54	1.6756	324.295
	17.104	171.04	2.24303	383.647
	17.137	171.37	2.73301	468.356	392.099
				0
Sh_LG	26.64	133.2	2.28862	304.844
	19.622	98.11	3.99291	391.744
	24.976	124.88	2.38559	297.913	331.5
				0
Sh_HG	24.144	241.44	2.38559	575.978
	24.775	247.75	1.87043	463.4
	14.165	141.65	4.65289	659.082	566.153
				0
Sh_HG_FAC	11.179	111.79	3.49689	390.918
	15.603	156.03	2.49115	388.694
	11.192	111.92	3.2924	368.485	382.699
Total insulin content ELISA
	1	2	3	4	5	6	7	8	9	10	11	12
A	0.188	2.678	0.621										[Concentration]
B	0.188	1.392	0.986										[Concentration]
C	0.5	1.525	1.036										[Concentration]
D	1.25	1.954	1.127										[Concentration]
E	3.75	2.036	0.512										[Concentration]
F	6.9	1.478	0.934										[Concentration]
G	1.936	1.289	1.307										[Concentration]
H	1.595	1.032	1.047										[Concentration]
EV_LG	1.936	1936	2.07749	4022.02
	1.595	1595	2.28862	3650.35
	2.678	2678	1.40399	3759.89	3810.75	0.00263713	0.0282402
EV_HG	1.392	1392	2.54751	3546.14
	1.525	1525	2.28862	3490.14
	1.954	1954	1.72699	3374.55	3470.27
EV_HG_FAC	2.036	2036	1.6756	3411.51
	1.478	1478	2.24303	3315.2
	1.289	1289	2.73301	3522.85	3416.52
Sh_LG	1.032	1032	2.28862	2361.85
	0.621	621	3.99291	2479.6
	0.986	986	2.38559	2352.19	2397.88
Sh_HG	1.036	1036	2.38559	2471.47
	1.127	1127	1.87043	2107.98
	0.512	512	4.65289	2382.28	2320.58
Sh_HG_FAC	0.934	934	3.49689	3266.1
	1.307	1307	2.49115	3255.93
	1.047	1047	3.2924	3447.14	3323.06
Total proinsulin content ELISA
	1	2	3	4	5	6	7	8	9	10	11	12
A	<3.660	15.179	24.976										[Concentration]
B	3.66	15.603	24.144										[Concentration]
C	11.6	13.192	24.775										[Concentration]
D	46.7	19.354	14.165										[Concentration]
E	134	17.104	11.179										[Concentration]
F	23.491	17.137	15.603										[Concentration]
G	20.8	26.64	11.192										[Concentration]
H	25.932	19.622	<3.660										[Concentration]
EV_LG	23.491	117.455	2.07749	244.012
	20.8	104	2.28862	238.016
	25.932	129.66	1.40399	182.041	221.356
				0
EV_HG	15.179	151.79	2.54751	386.687
	15.603	156.03	2.28862	357.093
	13.192	131.92	1.72699	227.825	323.868
				0
EV_HG_FAC	19.354	193.54	1.6756	324.295
	17.104	171.04	2.24303	383.647
	17.137	171.37	2.73301	468.356	392.099
				0
Sh_LG	26.64	133.2	2.28862	304.844
	19.622	98.11	3.99291	391.744
	24.976	124.88	2.38559	297.913	331.5
				0
Sh_HG	24.144	241.44	2.38559	575.978
	24.775	247.75	1.87043	463.4
	14.165	141.65	4.65289	659.082	566.153
				0
Sh_HG_FAC	11.179	111.79	3.49689	390.918
	15.603	156.03	2.49115	388.694
	11.192	111.92	3.2924	368.485	382.699
