# Supplementary material for: Irp2 regulates insulin production through iron-mediated Cdkal1-catalyzed tRNA modification
Source: Nat Commun. 2020 Jan 15;11:296. doi: 10.1038/s41467-019-14004-5 (PMC6962211; doi:10.1038/s41467-019-14004-5)
Supplement: Supplementary file 3 — Source Data [file 41467_2019_14004_MOESM3_ESM.zip › Fig7_Sourcefiles_112119.xlsx]

## Sheet: Fig7b
Fig. 7b. Total iron determination in INS-1 832/13 cells determined by ICP-MS
INS-1 (3)	sgIrp2.1 (3)	sgIrp2.2 (3)
71.7	56	60.2		sgIrp2.1 = E-357
80.8	54.1	58.7		sgIrp2.2 = E-5514
93.6	58.9	42.2
								ppb/(ug/uL)=pg element/ug protein
sample	[protein] ug/uL	core name			ppb Fe blank subtracted	ppb Fe normalized for sample volume	[protein] ug/uL	pg Fe / ug protein	average pg Fe / ug protein	stdev
INS-1 823/13 31419	0.988173	Ins		Ins	3.47875	69.575	0.988173	70.4077	71.7385	1.37854
	0.988173	Ins		Ins	3.54	70.8	0.988173	71.6474
	0.988173	Ins		Ins	3.61475	72.295	0.988173	73.1603
E-357 3/14/19	1.82557	E3		E3	5.01775	100.355	1.82557	54.9718	55.9505	0.875432
	1.82557	E3		E3	5.13175	102.635	1.82557	56.2207
	1.82557	E3		E3	5.17175	103.435	1.82557	56.6589
E-5514 3/14/19	1.02062	E5		E5	3.22175	64.435	1.08062	59.6279	60.2464	0.671412
	1.02062	E5		E5	3.25	65	1.08062	60.1507
	1.02062	E5		E5	3.29375	65.875	1.08062	60.9605
3-29-19 Samples		ug/uL protein				blank subtracted	ppb normalized to volume	ug/uL protein	pg Fe / ug protein	Average pg Fe / ug protein	stdev
E-5514 3/25/19		1.54513		In 1	4.21	3.09975	61.995	1.54513	40.1229	42.2199	2.96549
E-5514 3/25/19		1.54513		In 1	4.534	3.42375	68.475	1.54513	44.3168
INS-1 823/13 32819		1.29391		Sh 1	7.423	6.31275	126.255	1.29391	97.5763	93.573	5.66162
INS-1 823/13 32819		1.29391		Sh 1	6.905	5.79475	115.895	1.29391	89.5696
E-357 3/25/19		1.77772		E3 1	6.058	4.94775	98.955	1.77772	55.6641	54.0553	2.27519
E-357 3/25/19		1.77772		E3 1	5.772	4.66175	93.235	1.77772	52.4465
E-357 3/28/19		1.19935		E3 2	4.475	3.36475	67.295	1.19935	56.1095	58.9111	2.77684
E-357 3/28/19		1.19935		E3 2	4.646	3.53575	70.715	1.19935	58.9611
E-357 3/28/19		1.19935		E3 2	4.808	3.69775	73.955	1.19935	61.6625
INS-1 823/13 32519		1.67887		E5 1	7.858	6.74775	134.955	1.67887	80.3845	80.8313	0.631771
INS-1 823/13 32519		1.67887		E5 1	7.933	6.82275	136.455	1.67887	81.278
E-5514 3/25/19		1.26206		E5 2	4.609	3.49875	69.975	1.26206	55.445	58.6514	3.63988
E-5514 3/25/19		1.26206		E5 2	4.764	3.65375	73.075	1.26206	57.9013
E-5514 3/28/19		1.26206		E5 2	5.061	3.95075	79.015	1.26206	62.6079

## Sheet: Fig7c
Fig. 7c. Mitochondrial aconitase activity assay
	Plate Type	96 WELL PLATE
	Eject plate on completion							sgIrp2.1 = E-357
	Start Kinetic	Runtime 0:20:00 (HH:MM:SS), Interval 0:01:00, 21 Reads						sgIrp2.2 = E-5514
	Read	Absorbance Endpoint
		Full Plate
		Wavelengths: 240
		Read Speed: Normal, Delay: 100 msec, Measurements/Data Point
				INS-1 Cy 10/31	INS-1 Cy 10/24	INS-1 Cy 10/26	INS-1 Cy 11/14	INS-1 FAC 10/31	INS-1 FAC Cy 10/24	INS-1 FAC Cy 10/26	INS-1 Cy FAC 11/14	E-357 Cy 10/31	E-357 Cy 10/26	E-357 Cy 10/24	E-357 Cy 11/14	E-357 FAC Cy 10/31	E-357 Cy FAC 10/24	E-357 Cy FAC 10/26	E-357 FAC Cy 11/14	E-5514 C Cy 10/31	E-5514 Cy 10/24	E-5514 Cy 10/26	E-5514 Cy 11/14	E-5514 FAC Cy 10/26	E-5514 FAC 11/14	E-5514 FAC Cy 10/31	E-5514 FAC Cy 10/31
		Time		A1	A2	A3	A4	A5	A6	A7	A8	A9	A10	A11	A12	C1	C2	C3	C4	C5	C6	C7	C8	C9	C10	C11	C12
		00:00:00		0.584	0.425	0.501	0.415	0.809	0.43	0.383	0.408	1.49	0.407	0.427	0.443	1.081	0.602	0.528	0.537	0.54	0.369	0.456	0.499	0.45	1.083	0.594	1.206
		00:01:00		0.602	0.427	0.505	0.411	0.873	0.435	0.389	0.411	1.513	0.405	0.43	0.445	1.082	0.614	0.536	0.534	0.546	0.374	0.459	0.504	0.452	1.084	0.607	1.211
		00:02:00		0.607	0.425	0.505	0.41	0.893	0.432	0.398	0.403	1.519	0.403	0.422	0.433	1.085	0.61	0.539	0.524	0.55	0.368	0.452	0.49	0.448	1.092	0.609	1.225
		00:03:00		0.599	0.424	0.5	0.408	0.915	0.429	0.396	0.41	1.519	0.403	0.42	0.433	1.087	0.615	0.546	0.53	0.551	0.372	0.446	0.49	0.451	1.104	0.612	1.235
		00:04:00		0.603	0.432	0.504	0.414	0.907	0.434	0.403	0.419	1.507	0.41	0.426	0.449	1.103	0.623	0.558	0.526	0.555	0.372	0.457	0.493	0.456	1.119	0.625	1.247
		00:05:00		0.596	0.422	0.501	0.408	0.864	0.429	0.399	0.418	1.482	0.403	0.418	0.456	1.108	0.616	0.56	0.509	0.555	0.369	0.448	0.489	0.447	1.138	0.627	1.248
		00:06:00		0.608	0.435	0.512	0.418	0.899	0.441	0.407	0.438	1.509	0.413	0.428	0.474	1.118	0.635	0.579	0.526	0.572	0.381	0.465	0.499	0.46	1.138	0.648	1.265
		00:07:00		0.597	0.422	0.505	0.41	0.872	0.433	0.4	0.436	1.499	0.399	0.418	0.464	1.123	0.631	0.576	0.519	0.57	0.371	0.455	0.488	0.449	1.131	0.643	1.258
		00:08:00		0.598	0.425	0.508	0.41	0.891	0.442	0.403	0.443	1.501	0.398	0.422	0.46	1.129	0.643	0.587	0.522	0.58	0.372	0.457	0.491	0.451	1.142	0.652	1.265
		00:09:00		0.603	0.428	0.512	0.413	0.914	0.443	0.409	0.449	1.515	0.399	0.423	0.446	1.104	0.654	0.597	0.526	0.586	0.373	0.464	0.491	0.456	1.149	0.664	1.271
		00:10:00		0.615	0.436	0.52	0.422	0.934	0.455	0.418	0.459	1.501	0.408	0.432	0.448	1.109	0.671	0.61	0.536	0.601	0.377	0.473	0.495	0.464	1.151	0.68	1.283
		00:11:00		0.628	0.443	0.526	0.428	0.94	0.463	0.426	0.466	1.517	0.411	0.438	0.452	1.121	0.687	0.624	0.545	0.613	0.382	0.48	0.502	0.472	1.149	0.692	1.299
		00:12:00		0.637	0.443	0.529	0.432	0.924	0.47	0.428	0.47	1.518	0.41	0.44	0.454	1.121	0.701	0.633	0.549	0.619	0.381	0.483	0.503	0.477	1.146	0.702	1.306
		00:13:00		0.651	0.451	0.535	0.441	0.904	0.483	0.439	0.481	1.51	0.417	0.449	0.464	1.124	0.717	0.649	0.561	0.634	0.388	0.494	0.511	0.486	1.151	0.721	1.321
		00:14:00		0.663	0.455	0.541	0.447	0.912	0.491	0.446	0.488	1.526	0.419	0.454	0.465	1.125	0.732	0.661	0.567	0.645	0.389	0.504	0.517	0.493	1.152	0.735	1.331
		00:15:00		0.668	0.455	0.54	0.448	0.911	0.493	0.443	0.491	1.521	0.415	0.45	0.461	1.078	0.744	0.667	0.568	0.648	0.387	0.505	0.514	0.492	1.149	0.744	1.334
		00:16:00		0.679	0.459	0.545	0.454	0.921	0.502	0.45	0.498	1.521	0.418	0.455	0.465	1.087	0.758	0.682	0.573	0.659	0.39	0.51	0.519	0.494	1.147	0.756	1.344
		00:17:00		0.684	0.46	0.545	0.454	0.917	0.51	0.45	0.501	1.514	0.415	0.454	0.465	1.025	0.769	0.691	0.575	0.668	0.39	0.511	0.52	0.495	1.143	0.766	1.349
		00:18:00		0.695	0.463	0.548	0.46	0.92	0.516	0.454	0.51	1.535	0.417	0.459	0.466	1.031	0.783	0.703	0.579	0.68	0.391	0.52	0.523	0.497	1.144	0.778	1.359
		00:19:00		0.712	0.471	0.558	0.47	0.922	0.531	0.463	0.524	1.534	0.424	0.467	0.477	1.123	0.801	0.721	0.588	0.699	0.398	0.528	0.533	0.507	1.143	0.797	1.36
		00:20:00		0.721	0.474	0.56	0.471	0.921	0.532	0.47	0.528	1.529	0.424	0.469	0.476	1.129	0.813	0.729	0.59	0.707	0.398	0.532	0.534	0.509	1.139	0.807	1.36
			Delta	0.137	0.049	0.059	0.056	0.112	0.102	0.087	0.12	0.039	0.017	0.042	0.033	0.048	0.211	0.201	0.053	0.167	0.029	0.076	0.035	0.059	0.056	0.213	0.154
			Delta mOD	137	49	59	56	112	102	87	120	39	17	42	33	48	211	201	53	167	29	76	35	59	56	213	154
			Extinction rate	62.2727	22.2727	26.8182	25.4545	50.9091	46.3636	39.5455	54.5455	17.7273	7.72727	19.0909	15	21.8182	95.9091	91.3636	24.0909	75.9091	13.1818	34.5455	15.9091	26.8182	25.4545	96.8182	70
			Volume/well	15.5682	5.56818	6.70455	6.36364	12.7273	11.5909	9.88636	13.6364	4.43182	1.93182	4.77273	3.75	5.45455	23.9773	22.8409	6.02273	18.9773	3.29545	8.63636	3.97727	6.70455	6.36364	24.2045	17.5
			Protein conc	0.311364	0.222727	0.268182	0.254545	0.254545	0.231818	0.197727	0.272727	0.177273	0.0772727	0.190909	0.15	0.218182	0.239773	0.228409	0.240909	0.189773	0.131818	0.172727	0.159091	0.268182	0.254545	0.242045	0.35
		Samples	INS-1 Cy	INS-1 Cy FAC	E-357 Cy	E-357 Cy FAC	E-5514 Cy	E-5514 Cy FAC
		Average	0.264205	0.239205	0.148864	0.231818	0.163352	0.278693
		StD	0.036758	0.0323215	0.050667	0.0107003	0.0244846	0.0487214

## Sheet: Fig7d
Fig. 7d. Cytosolic aconitase activity assay
240
				INS-1 My 10/31	INS-1 My 10/24	INS-1 My 10/26	INS-1 My 11/14	INS-1 My FAC 10/31	INS-1 FAC My 10/24	INS-1 FAC My 10/26	INS-1 My FAC 11/14	E-357 My 10/31	E-357 My 10/26	E-357 My 10/24	E-357 My 11/14	E-357 FAC My 10/31	E-357 My FAC 10/24	E-357 My FAC 10/26	E-357 My FAC 11/14	E-5514 C My 10/31	E-5514 My 10/24	E-5514 My 11/14	E-5514 My 10/26	E-5514 FAC My 10/26	E-5514 My FAC 11/14	E-5514 FAC My 10/31	E-5514 FAC My 10/31
	Time	T° 240		B1	B2	B3	B4	B5	B6	B7	B8	B9	B10	B11	B12	D1	D2	D3	D4	D5	D6	D7	D8	D9	D10	D11	D12
	00:00:00	0		0.34	0.343	0.495	0.773	0.416	0.332	0.956	0.574	0.23	0.287	0.275	0.649	0.322	0.382	0.291	0.675	0.753	0.282	0.787	0.291	0.258	0.48	1.034	1.207
	00:01:00	0		0.343	0.348	0.497	0.779	0.423	0.339	1.016	0.579	0.229	0.29	0.281	0.648	0.328	0.385	0.293	0.697	0.768	0.276	0.792	0.293	0.261	0.488	1.041	1.185
	00:02:00	0		0.342	0.35	0.491	0.814	0.427	0.346	1.001	0.582	0.231	0.289	0.283	0.645	0.336	0.384	0.294	0.703	0.767	0.28	0.788	0.294	0.261	0.499	1.032	1.2
	00:03:00	0		0.348	0.355	0.499	0.787	0.431	0.351	0.96	0.585	0.237	0.292	0.286	0.672	0.342	0.389	0.296	0.71	0.765	0.286	0.808	0.296	0.268	0.506	1.05	1.207
	00:04:00	0		0.352	0.359	0.506	0.77	0.433	0.352	0.97	0.589	0.238	0.29	0.28	0.68	0.347	0.389	0.3	0.699	0.755	0.285	0.825	0.3	0.266	0.491	1.052	1.214
	00:05:00	0		0.353	0.363	0.498	0.773	0.438	0.357	0.978	0.595	0.236	0.289	0.287	0.666	0.351	0.382	0.301	0.697	0.776	0.283	0.845	0.301	0.265	0.472	1.068	1.22
	00:06:00	0		0.357	0.366	0.505	0.782	0.443	0.359	1.026	0.6	0.237	0.291	0.283	0.665	0.356	0.393	0.302	0.681	0.761	0.284	0.83	0.302	0.269	0.479	1.068	1.24
	00:07:00	0		0.361	0.37	0.492	0.777	0.449	0.367	0.967	0.611	0.237	0.288	0.284	0.676	0.365	0.383	0.304	0.685	0.755	0.284	0.818	0.304	0.271	0.471	1.08	1.238
	00:08:00	0		0.366	0.376	0.492	0.79	0.46	0.374	0.942	0.62	0.238	0.294	0.286	0.669	0.371	0.385	0.305	0.682	0.757	0.285	0.798	0.305	0.273	0.474	1.063	1.246
	00:09:00	0		0.372	0.38	0.493	0.779	0.469	0.379	0.953	0.628	0.238	0.3	0.288	0.667	0.38	0.387	0.31	0.688	0.77	0.285	0.831	0.31	0.275	0.479	1.047	1.257
	00:10:00	0		0.373	0.385	0.497	0.785	0.475	0.383	0.96	0.635	0.238	0.301	0.287	0.661	0.386	0.392	0.312	0.683	0.765	0.284	0.823	0.312	0.275	0.492	1.058	1.273
	00:11:00	0		0.377	0.389	0.502	0.8	0.48	0.387	0.941	0.641	0.238	0.301	0.288	0.659	0.391	0.397	0.314	0.68	0.768	0.285	0.81	0.314	0.276	0.504	1.062	1.284
	00:12:00	0		0.385	0.394	0.504	0.798	0.487	0.394	0.96	0.647	0.243	0.302	0.294	0.664	0.398	0.397	0.321	0.677	0.77	0.287	0.801	0.321	0.281	0.509	1.065	1.292
	00:13:00	0		0.393	0.403	0.51	0.798	0.494	0.402	0.953	0.651	0.244	0.306	0.301	0.681	0.406	0.402	0.327	0.68	0.776	0.292	0.808	0.327	0.284	0.521	1.074	1.307
	00:14:00	0		0.403	0.409	0.511	0.799	0.501	0.408	0.963	0.656	0.245	0.308	0.302	0.675	0.415	0.407	0.333	0.682	0.788	0.296	0.819	0.333	0.287	0.526	1.079	1.318
	00:15:00	0		0.409	0.415	0.51	0.791	0.506	0.417	0.976	0.663	0.247	0.312	0.301	0.692	0.423	0.403	0.335	0.688	0.786	0.299	0.823	0.335	0.291	0.531	1.069	1.325
	00:16:00	0		0.414	0.419	0.513	0.8	0.513	0.423	0.981	0.671	0.248	0.312	0.306	0.698	0.429	0.405	0.337	0.689	0.779	0.301	0.833	0.337	0.292	0.538	1.079	1.336
	00:17:00	0		0.42	0.424	0.512	0.788	0.52	0.431	0.975	0.679	0.251	0.316	0.308	0.69	0.434	0.406	0.341	0.695	0.79	0.304	0.818	0.341	0.295	0.544	1.08	1.337
	00:18:00	0		0.423	0.428	0.514	0.806	0.528	0.436	0.984	0.685	0.251	0.317	0.308	0.705	0.441	0.406	0.347	0.702	0.79	0.305	0.833	0.347	0.299	0.55	1.08	1.338
	00:19:00	0		0.425	0.433	0.522	0.802	0.534	0.444	0.996	0.691	0.252	0.316	0.312	0.699	0.449	0.412	0.348	0.717	0.797	0.309	0.823	0.348	0.302	0.561	1.081	1.342
	00:20:00	0		0.428	0.437	0.522	0.806	0.541	0.45	0.999	0.691	0.254	0.316	0.314	0.687	0.457	0.413	0.351	0.728	0.792	0.311	0.82	0.351	0.302	0.57	1.085	1.342
			Delta	0.0044	0.0047	0.027	0.033	0.00625	0.0059	0.00215	0.00585	0.0012	0.00145	0.00195	0.0019	0.00675	0.031	0.003	0.00265	0.00195	0.00145	0.00165	0.003	0.0022	0.09	0.00255	0.135
			Delta mOD	44	47	27	33	62.5	59	21.5	58.5	12	14.5	19.5	19	67.5	31	30	26.5	19.5	14.5	16.5	30	22	90	25.5	135
			Extinction rate	20	21.3636	12.2727	15	28.4091	26.8182	9.77273	26.5909	5.45455	6.59091	8.86364	8.63636	30.6818	14.0909	13.6364	12.0455	8.86364	6.59091	7.5	13.6364	10	40.9091	11.5909	61.3636
			Volume/well	5	5.34091	3.06818	3.75	7.10227	6.70455	2.44318	6.64773	1.36364	1.64773	2.21591	2.15909	7.67045	3.52273	3.40909	3.01136	2.21591	1.64773	1.875	3.40909	2.5	10.2273	2.89773	15.3409
			Protein conc	0.2	0.213636	0.245455	0.3	0.284091	0.268182	0.195455	0.265909	0.109091	0.131818	0.177273	0.172727	0.306818	0.281818	0.272727	0.240909	0.177273	0.131818	0.15	0.136364	0.2	0.204545	0.231818	0.306818
	sgIrp2.1 = E-357
	sgIrp2.2 = E-5514

## Sheet: Fig7e-f
Fig. 7e-f. Complex I and complex IV enzyme assays
Complex I activity assay
		Complex I activity (AU)
		EV	shIrp2	EV FAC	shIrp2 FAC
		5214.23	4062.99	5510.94	4574.82
		5030.23	3293.82	6403.35	7476.94
		4672.94	3133.99	8052.23	4392.53
		4990.38	4069.74	8053.25	7124.15
		6915.4	4333.33	7905.76	7392.57
		6551.74	3242.74
	AVE	5562.49	3689.43	7185.11	6192.2
	SD	930.824	522.176	1166.07	1566.42
	SE	380.007	213.177	521.483	700.526
								EV (6)	shIrp2 (6)	EV FAC (5)	shIrp2 FAC (5)	se	se	se	se
							CI activity	5562.49	3689.43	7185.11	6192.2	380.007	213.177	521.483	700.526
								EV vs shIrp2	0.00272694
								EV vs EV FAC	0.0373791
								EV vs shIrp2 FAC	0.458291
Complex IV activity assay
	Time	Background	Background	EV	EV	EV	shIRP2	shIRP2	shIRP2
	00:00:00	0.342	0.339	0.333	0.34	0.34	0.343	0.34	0.343	0
	00:01:00	0.34	0.34	0.333	0.339	0.339	0.342	0.34	0.343	1
	00:02:00	0.34	0.339	0.332	0.338	0.338	0.342	0.339	0.342	2
	00:03:00	0.339	0.339	0.332	0.338	0.337	0.342	0.339	0.342	3
	00:04:00	0.339	0.338	0.332	0.338	0.338	0.341	0.339	0.342	4
	00:05:00	0.339	0.338	0.331	0.337	0.337	0.341	0.338	0.342	5
	00:06:00	0.339	0.338	0.331	0.337	0.337	0.341	0.338	0.341	6
	00:07:00	0.338	0.337	0.33	0.336	0.336	0.34	0.337	0.34	7
	00:08:00	0.338	0.337	0.329	0.335	0.334	0.34	0.337	0.339	8
	00:09:00	0.337	0.335	0.327	0.335	0.333	0.339	0.336	0.336	9
	00:10:00	0.338	0.334	0.326	0.334	0.331	0.338	0.335	0.333	10
	00:11:00	0.337	0.334	0.324	0.333	0.329	0.337	0.334	0.329	11
	00:12:00	0.337	0.333	0.322	0.332	0.327	0.336	0.333	0.324	12
	00:13:00	0.336	0.332	0.319	0.329	0.325	0.334	0.33	0.319	13
	00:14:00	0.335	0.331	0.317	0.327	0.323	0.332	0.328	0.315	14
	00:15:00	0.335	0.331	0.314	0.325	0.32	0.329	0.326	0.31	15
	00:16:00	0.333	0.331	0.311	0.322	0.316	0.327	0.324	0.307	16
	00:17:00	0.332	0.332	0.31	0.319	0.313	0.323	0.321	0.303	17
	00:18:00	0.332	0.331	0.309	0.314	0.313	0.317	0.318	0.301	18
	00:19:00	0.331	0.331	0.309	0.311	0.311	0.311	0.316	0.299	19
	00:20:00	0.331	0.331	0.307	0.311	0.311	0.307	0.309	0.296	20
	00:21:00	0.331	0.331	0.306	0.311	0.31	0.305	0.304	0.294	21
	00:22:00	0.331	0.33	0.303	0.31	0.309	0.304	0.3	0.292	22
	00:23:00	0.331	0.33	0.295	0.306	0.306	0.301	0.299	0.29	23
	00:24:00	0.33	0.33	0.29	0.299	0.302	0.3	0.297	0.288	24
	00:25:00	0.33	0.33	0.289	0.297	0.297	0.3	0.298	0.286	25
	00:26:00	0.33	0.329	0.287	0.295	0.292	0.301	0.299	0.283	26
	00:27:00	0.329	0.329	0.286	0.291	0.288	0.301	0.302	0.281	27
	00:28:00	0.33	0.328	0.284	0.291	0.287	0.3	0.302	0.279	28
	00:29:00	0.33	0.327	0.285	0.291	0.286	0.293	0.299	0.278	29
	00:30:00	0.329	0.327	0.287	0.291	0.286	0.288	0.295	0.276	30
	00:31:00	0.328	0.327	0.289	0.293	0.286	0.283	0.292	0.274	31
	00:32:00	0.328	0.327	0.289	0.294	0.286	0.282	0.289	0.273	32
	00:33:00	0.328	0.326	0.288	0.293	0.286	0.282	0.287	0.27	33
	00:34:00	0.328	0.326	0.286	0.294	0.286	0.283	0.286	0.269	34
	00:35:00	0.327	0.326	0.284	0.292	0.285	0.282	0.286	0.267	35
	00:36:00	0.327	0.326	0.281	0.289	0.284	0.281	0.285	0.266	36
	00:37:00	0.327	0.325	0.278	0.287	0.282	0.279	0.285	0.264	37
	00:38:00	0.327	0.325	0.275	0.283	0.281	0.277	0.282	0.262	38
	00:39:00	0.326	0.324	0.271	0.28	0.28	0.275	0.279	0.261	39
	00:40:00	0.326	0.324	0.27	0.278	0.279	0.273	0.278	0.26	40
	00:41:00	0.326	0.324	0.27	0.277	0.278	0.271	0.276	0.259	41
	00:42:00	0.326	0.324	0.268	0.275	0.276	0.27	0.274	0.258	42
	00:43:00	0.325	0.323	0.265	0.271	0.273	0.269	0.272	0.257	43
	00:44:00	0.325	0.323	0.261	0.268	0.27	0.268	0.271	0.255	44
	00:45:00	0.324	0.322	0.259	0.266	0.269	0.266	0.271	0.255	45
	00:46:00	0.325	0.322	0.257	0.265	0.267	0.265	0.27	0.253	46
	00:47:00	0.324	0.322	0.255	0.264	0.265	0.264	0.268	0.252	47
	00:48:00	0.323	0.322	0.255	0.264	0.264	0.262	0.266	0.251	48
	00:49:00	0.323	0.322	0.255	0.262	0.262	0.261	0.265	0.25	49
	00:50:00	0.322	0.321	0.254	0.26	0.26	0.259	0.264	0.249	50
	00:51:00	0.322	0.321	0.254	0.26	0.259	0.259	0.263	0.247	51
	00:52:00	0.322	0.321	0.252	0.258	0.258	0.257	0.262	0.247	52
	00:53:00	0.322	0.32	0.251	0.258	0.257	0.256	0.261	0.246	53
	00:54:00	0.321	0.32	0.25	0.257	0.256	0.255	0.259	0.245	54
	00:55:00	0.321	0.32	0.249	0.255	0.254	0.254	0.259	0.245	55
	00:56:00	0.321	0.319	0.248	0.253	0.254	0.253	0.258	0.244	56
	00:57:00	0.32	0.319	0.247	0.253	0.253	0.252	0.258	0.244	57
	00:58:00	0.32	0.319	0.246	0.252	0.252	0.251	0.257	0.243	58
	00:59:00	0.32	0.318	0.245	0.251	0.251	0.25	0.256	0.243	59
	01:00:00	0.32	0.318	0.244	0.251	0.251	0.249	0.255	0.243	60
	01:01:00	0.32	0.318	0.242	0.25	0.25	0.248	0.253	0.243	61
	01:02:00	0.32	0.318	0.242	0.249	0.249	0.247	0.253	0.242	62
	01:03:00	0.319	0.318	0.241	0.249	0.249	0.247	0.252	0.243	63
	01:04:00	0.319	0.317	0.24	0.247	0.248	0.246	0.251	0.242	64
	01:05:00	0.319	0.316	0.239	0.247	0.247	0.245	0.25	0.243	65
	01:06:00	0.319	0.316	0.238	0.246	0.246	0.244	0.249	0.242	66
	01:07:00	0.318	0.316	0.237	0.246	0.245	0.243	0.248	0.242	67
	01:08:00	0.317	0.316	0.237	0.245	0.245	0.243	0.247	0.241	68
	01:09:00	0.317	0.315	0.236	0.244	0.244	0.242	0.246	0.241	69
	01:10:00	0.317	0.315	0.235	0.243	0.243	0.241	0.246	0.24	70
	01:11:00	0.316	0.314	0.235	0.244	0.243	0.241	0.245	0.239	71
	01:12:00	0.316	0.314	0.234	0.243	0.242	0.24	0.245	0.238	72
	01:13:00	0.315	0.314	0.234	0.242	0.241	0.239	0.244	0.237	73
	01:14:00	0.315	0.313	0.233	0.242	0.241	0.238	0.244	0.237	74
	01:15:00	0.315	0.313	0.232	0.24	0.24	0.238	0.243	0.236	75
	01:16:00	0.315	0.313	0.231	0.24	0.239	0.237	0.242	0.236	76
	01:17:00	0.314	0.313	0.231	0.239	0.238	0.236	0.242	0.235	77
	01:18:00	0.314	0.312	0.23	0.238	0.238	0.235	0.241	0.234	78
	01:19:00	0.314	0.312	0.229	0.237	0.237	0.235	0.24	0.234	79
	01:20:00	0.313	0.312	0.229	0.236	0.236	0.234	0.24	0.234	80
	01:21:00	0.312	0.311	0.228	0.235	0.236	0.233	0.239	0.233	81
	01:22:00	0.312	0.311	0.227	0.235	0.235	0.233	0.239	0.233	82
	01:23:00	0.311	0.31	0.226	0.233	0.234	0.232	0.238	0.232	83
	01:24:00	0.31	0.31	0.226	0.233	0.234	0.231	0.237	0.231	84
	01:25:00	0.31	0.31	0.225	0.232	0.233	0.231	0.237	0.23	85
	01:26:00	0.309	0.31	0.225	0.232	0.233	0.23	0.236	0.229	86
	01:27:00	0.31	0.309	0.224	0.232	0.232	0.23	0.236	0.229	87
	01:28:00	0.309	0.309	0.224	0.231	0.231	0.229	0.235	0.228	88
	01:29:00	0.309	0.308	0.223	0.231	0.231	0.228	0.235	0.228	89
	01:30:00	0.309	0.308	0.222	0.23	0.23	0.228	0.234	0.227	90
	01:31:00	0.307	0.307	0.222	0.229	0.229	0.227	0.233	0.227	91
	01:32:00	0.307	0.307	0.221	0.228	0.229	0.227	0.233	0.226	92
	01:33:00	0.307	0.307	0.221	0.228	0.229	0.226	0.232	0.225	93
	01:34:00	0.307	0.306	0.22	0.227	0.228	0.225	0.232	0.226	94
	01:35:00	0.307	0.306	0.22	0.227	0.228	0.225	0.231	0.225	95
	01:36:00	0.306	0.305	0.219	0.227	0.227	0.225	0.231	0.224	96
	01:37:00	0.306	0.305	0.218	0.226	0.226	0.224	0.23	0.224	97
	01:38:00	0.305	0.305	0.218	0.225	0.226	0.223	0.23	0.223	98
	01:39:00	0.305	0.305	0.218	0.225	0.226	0.223	0.229	0.222	99
	01:40:00	0.305	0.304	0.217	0.225	0.225	0.223	0.229	0.222	100
	01:41:00	0.305	0.304	0.217	0.226	0.224	0.222	0.228	0.222	101
	01:42:00	0.304	0.303	0.216	0.223	0.224	0.222	0.228	0.221	102
	01:43:00	0.304	0.303	0.216	0.223	0.224	0.221	0.228	0.221	103
	01:44:00	0.303	0.302	0.215	0.223	0.223	0.221	0.227	0.22	104
	01:45:00	0.303	0.302	0.215	0.222	0.223	0.22	0.227	0.22	105
	01:46:00	0.303	0.302	0.214	0.222	0.222	0.22	0.226	0.219	106
	01:47:00	0.301	0.302	0.214	0.221	0.222	0.219	0.226	0.219	107
	01:48:00	0.301	0.301	0.213	0.221	0.222	0.219	0.226	0.218	108
	01:49:00	0.3	0.301	0.213	0.221	0.221	0.219	0.225	0.218	109
	01:50:00	0.301	0.3	0.213	0.22	0.221	0.218	0.225	0.218	110
	01:51:00	0.299	0.3	0.212	0.219	0.22	0.217	0.224	0.217	111
	01:52:00	0.299	0.299	0.212	0.219	0.22	0.217	0.224	0.217	112
	01:53:00	0.299	0.299	0.211	0.219	0.22	0.217	0.224	0.217	113
	01:54:00	0.299	0.299	0.211	0.219	0.219	0.216	0.223	0.216	114
	01:55:00	0.298	0.298	0.21	0.218	0.219	0.216	0.223	0.216	115
	01:56:00	0.297	0.298	0.21	0.218	0.218	0.216	0.222	0.216	116
	01:57:00	0.297	0.297	0.21	0.217	0.218	0.215	0.222	0.215	117
	01:58:00	0.297	0.297	0.209	0.217	0.218	0.215	0.222	0.214	118
	01:59:00	0.297	0.296	0.209	0.216	0.217	0.214	0.221	0.214	119
	02:00:00	0.296	0.296	0.208	0.217	0.217	0.214	0.221	0.214	120

## Sheet: Fig7g
Fig. 7g. ATP assays
	Integration Time: 1.0 (SS.s)
	Filter Set 1
	Emission: 528/20
	Optics: Bottom, Gain: 135
	Read Speed: Normal
Layout
		1	2	3	4	5	6	7	8	9	10	11	12
	A	SPL1	SPL1	SPL1	SPL9	SPL9	SPL9	SPL17	SPL17	SPL17	SPL25	SPL25	SPL25	Well ID
	B	SPL2	SPL2	SPL2	SPL10	SPL10	SPL10	SPL18	SPL18	SPL18	SPL26	SPL26	SPL26	Well ID
	C	SPL3	SPL3	SPL3	SPL11	SPL11	SPL11	SPL19	SPL19	SPL19	SPL27	SPL27	SPL27	Well ID
	D	SPL4	SPL4	SPL4	SPL12	SPL12	SPL12	SPL20	SPL20	SPL20	SPL28	SPL28	SPL28	Well ID
	E	SPL5	SPL5	SPL5	SPL13	SPL13	SPL13	SPL21	SPL21	SPL21	SPL29	SPL29	SPL29	Well ID
	F	SPL6	SPL6	SPL6	SPL14	SPL14	SPL14	SPL22	SPL22	SPL22	SPL30	SPL30	SPL30	Well ID
	G	SPL7	SPL7	SPL7	SPL15	SPL15	SPL15	SPL23	SPL23	SPL23	SPL31	SPL31	SPL31	Well ID
	H	SPL8	SPL8	SPL8	SPL16	SPL16	SPL16	SPL24	SPL24	SPL24	SPL32	SPL32	SPL32	Well ID
Results
Actual Temperature:	24.1
		1	2	3	4	5	6	7	8	9	10	11	12
	A	103630	63524	41846	29038	17942	14742	11837	13040	90180	85356	80952	79862	528/20
	B	93961	58654	42181	30452	22105	17325	16708	16000	92473	93754	97525	86393	528/20
	C	97145	62620	48044	33751	25323	21315	21998	21623	93839	94386	100012	88859	528/20
	D	152275	89363	77534	99490	90573	76868	99081	107004	102492	98110	101258	93256	528/20
	E	154427	96024	94702	98319	96930	80409	103285	109654	101727	103944	99927	95259	528/20
	F	125964	94224	95645	97979	98241	76679	104861	108382	90164	87260	86528	82427	528/20
	G	75829	95221	95986	96804	98157	74109	98614	105325	99973	101126	99484	96018	528/20
	H	53676	58555	59519	61604	68548	70793	74706	98236	103000	98786	94794	94838	528/20
	Standard curve	Conc/Samples	50	5	2.5	1.25	0.625	0.3125	0.15625	Blank
			103630	63524	41846	29038	17942	14742	11837	13040
			93961	58654	42181	30452	22105	17325	16708	16000
			97145
		Mean	98245.3	61089	42013.5	29745	20023.5	16033.5	14272.5	14520
		Mean - blk	83725.3	46569	27493.5	15225	5503.5	1513.5
	Samples	INS-1 LG 1	INS-1 LG 2	INS-1 LG 3	INS-1 LG 4	INS-1 HG 1	INS-1 HG 2	INS-1 HG 3	INS-1 HG 4	E-357 LG 1	E-357 LG 2	E-357 LG 3	E-357 LG 4	E-357 HG 1	E-357 HG 2	E-357 HG 3	E-357 HG 4	E-357 FHG 1	E-357 FHG 2	E-357 FHG 3	E-357 FHG 4	E-5514LG 1	E-5514LG 2	E-5514 LG 3	E-5514 LG 4	E-5514 HG 1	E-5514 HG 2	E-5514 HG 3	E-5514 HG 4	E-5514FHG 1	E-5514FHG 2	E-5514 FHG 3	E-5514 FHG 4
	O.D.	90180	93839	99081	104861	85356	94386	107004	108382	89363	99927	90164	86528	98241	90164	94224	79862	99490	95645	103000	94794	68548	76679	53676	59519	80952	88859	68548	74706	99484	90573	101727	90573
		92473	102492	103285	98614	93754	98110	109654	105325	96024	95259	87260	82427	98157	87260	95221	86393	98319	95986	98786	94838	70793	74109	58555	61604	96930	93256	70793	75829	96018	96930	103944	96804
	Average	91326.5	98165.5	101183	101738	89555	96248	108329	106854	92693.5	97593	88712	84477.5	98199	88712	94722.5	83127.5	98904.5	95815.5	100893	94816	69670.5	75394	56115.5	60561.5	88941	91057.5	69670.5	75267.5	97751	93751.5	102836	93688.5
	AVG-BLK	76806.5	83645.5	86663	87217.5	75035	81728	93809	92333.5	78173.5	83073	74192	69957.5	83679	74192	80202.5	68607.5	84384.5	81295.5	86373	80296	55150.5	60874	41595.5	46041.5	74421	76537.5	55150.5	60747.5	83231	79231.5	88315.5	79168.5
	Formula/dilution	623.555	691.945	722.12	727.665	605.84	672.77	793.58	778.825	637.225	686.22	597.41	555.065	692.28	597.41	657.515	541.565	699.335	668.445	719.22	658.45	406.995	464.23	271.445	315.905	599.7	620.865	406.995	462.965	687.8	647.805	738.645	647.175
	Protein	1.20683	1.18185	1.18185	1.15441	0.730229	0.921796	0.963751	0.963751	1.80468	2.06549	1.79448	1.61572	1.79448	1.58684	1.58684	1.32095	1.41896	1.28618	1.44934	1.30351	1.24619	2.04732	1.42804	2.06549	1.61572	1.61572	1.24619	1.8115	1.32095	1.26325	1.19015	1.26325
	F/P	516.69	585.475	611.007	630.336	829.657	729.847	823.429	808.119	353.095	332.23	332.916	343.54	385.784	376.479	414.356	409.981	492.852	519.715	496.239	505.138	326.592	226.75	190.083	152.944	371.165	384.265	326.592	255.57	520.685	512.809	620.633	512.31
		INS-1 LG	516.69	585.475	611.007	630.336	585.877
		INS-1 HG	829.657	729.847	823.429	808.119	797.763
		E-357 LG	353.095	332.916	343.54	332.916	340.617
		E-357 HG	385.784	376.479	414.356	409.981	396.65
		E-357 HG F	492.852	519.715	496.239	505.138	503.486
		E-5514 LG	326.592	226.75	190.083	152.944	224.092
		E-5514 HG	371.165	384.265	326.592	255.57	334.398
		E-5514 HG F	520.685	512.809	620.633	512.31	541.609
