# Supplementary material for: Irp2 regulates insulin production through iron-mediated Cdkal1-catalyzed tRNA modification
Source: Nat Commun. 2020 Jan 15;11:296. doi: 10.1038/s41467-019-14004-5 (PMC6962211; doi:10.1038/s41467-019-14004-5)
Supplement: Supplementary file 3 — Source Data [file 41467_2019_14004_MOESM3_ESM.zip › Fig8_SourceFile_112419.xlsx]

## Sheet: Fig8d-e
Fig. 8d-e. LC-MS analysis of RNA modifications
	Modification	Analyst	INS-1	E-357	E-5514	INS-1 (Fac)	E-357 (Fac)	E-5514 (Fac)		E-357 = sgIrp2.1
	ms2t6A	Maggie	1.254	0.645	0.396	--	--	--		E-5514 = sgIrp2.2
		Maggie	0.746	0.48	0.285	--	--	--
		Jen	0.922	0.634	0.906	0.842	0.799	1.053			ms2t6A	i6A	t6A	mcm5U
		Jen	1.17	0.934	0.856	1.095	1.159	1.022		INS-1	1	1	1	1
		Jen	0.908	0.779	0.823	1.114	0.924	0.836		E-357	0.0345	0.1911	0.6644	0.2298
	i6A	Maggie	1.165	0.929	1.214	--	--	--		E-5514	0.0612	0.6572	0.1447	0.15
		Maggie	0.835	0.6	0.888	--	--	--		INS-1 (Fac)	0.9081	0.6657	0.465	0.2252
		Jen	1.095	0.644	0.822	0.799	0.769	1.235		E-357 (Fac)	0.7977	0.4942	0.899	0.9929
		Jen	1.015	1.163	1.032	1.166	1.11	1.421		E-5514 (Fac)	0.8316	0.5162	0.448	0.4287
		Jen	0.89	0.812	0.82	1.205	0.88	0.708
	t6A	Maggie	1.14	1.001	1.202	--	--	--
		Maggie	0.86	0.615	1.023	--	--	--
		Jen	0.977	0.877	1.077	0.892	0.935	1.146
		Jen	0.988	1.164	1.064	1.124	1.125	1.08
		Jen	1.035	1.102	1.073	1.194	0.909	0.952
	mcm5U	Maggie	--	--	--	--	--	--
		Maggie	--	--	--	--	--	--
		Jen	1.065	1.079	1.233	1.287	1.248	1.209
		Jen	1.095	1.206	1.101	1.054	1.087	0.978
		Jen	0.84	2.042	1.655	2.195	0.659	1.088

## Sheet: Fig8f
Fig. 8f. 14C-lysine and 3H-leucine metabolic labeling											Cell	1	2	3	Average	STD	EXP1 %	EXP2 %	EXP 3%	Average	STD
											INS-1	0.138155	0.124661	0.123592	0.128803	0.00811713	1	1	1	1	0
H-3	C-14	Ratio C-14/H-3	Percentage								E-357	0.109579	0.0951417	0.0971616	0.100627	0.00781786	0.793158	0.763202	0.786148	0.780836	0.0156687
2715000	392000										E-5514	0.100235	0.0843471	0.0793986	0.0879934	0.0108861	0.725521	0.676611	0.642425	0.681519	0.0417648
2511000	330000										INS-1 FAC	0.125085	0.14168	0.12837	0.131712	0.00878775	0.905395	1.13652	1.03866	1.02686	0.116015
											E-357 FAC	0.13562	0.141757	0.127912	0.135096	0.00693725	0.981651	1.13713	1.03495	1.05125	0.0790117
2613000	361000	0.138155	1								E-5514 FAC	0.113358	0.103132	0.126099	0.114196	0.0115061	0.820512	0.827299	1.02028	0.889364	0.113428
1475000	185000
1459000	182000										INS-1	0.138155	0.124661	0.123592	0.128803	0.00811713	1	1	1	1	0
											INS-1 FAC	0.125085	0.14168	0.12837	0.131712	0.00878775	0.905395	1.13652	1.03866	1.02686	0.116015
1467000	183500	0.125085	0.905395								E-357	0.109579	0.0951417	0.0971616	0.100627	0.00781786	0.793158	0.763202	0.786148	0.780836	0.0156687
796000	90000										E-357 FAC	0.13562	0.141757	0.127912	0.135096	0.00693725	0.981651	1.13713	1.03495	1.05125	0.0790117
582000	61000										E-5514	0.100235	0.0843471	0.0793986	0.0879934	0.0108861	0.725521	0.676611	0.642425	0.681519	0.0417648
											E-5514 FAC	0.113358	0.103132	0.126099	0.114196	0.0115061	0.820512	0.827299	1.02028	0.889364	0.113428
689000	75500	0.109579	0.793158
1482000	206000										E-357 = sgIrp2.1
1637000	217000										E-5514 = sgIrp2.2
1559500	211500	0.13562	0.981651
2290000	230000
2399000	240000
2344500	235000	0.100235	0.725521
1723000	191000
2035000	235000
1879000	213000	0.113358	0.820512
H-3	C-14	Ratio C-14/H-3	Percentage
395000	49000
343000	43000
369000	46000	0.124661	1
314000	46000
293000	40000
303500	43000	0.14168	1.13652
243000	21000
251000	26000
247000	23500	0.0951417	0.763202
336000	51000
313000	41000
324500	46000	0.141757	1.13713
609000	51000
624000	53000
616500	52000	0.0843471	0.676611
627000	67000
682000	68000
654500	67500	0.103132	0.827299
H-3	C-14	Ratio C-14/H-3	Percentage
3013000	375000
3379000	415000
3196000	395000	0.123592	1
3402000	457000
3422000	419000
3412000	438000	0.12837	1.03866
1556000	154000
1192000	113000
1374000	133500	0.0971616	0.786148
3702000	469000
3553000	459000
3627500	464000	0.127912	1.03495
1782000	165000
2009000	136000
1895500	150500	0.0793986	0.642425
6361000	786000
6042000	778000
6201500	782000	0.126099	1.02028
