# Supplementary material for: Irp2 regulates insulin production through iron-mediated Cdkal1-catalyzed tRNA modification
Source: Nat Commun. 2020 Jan 15;11:296. doi: 10.1038/s41467-019-14004-5 (PMC6962211; doi:10.1038/s41467-019-14004-5)
Supplement: Supplementary file 3 — Source Data [file 41467_2019_14004_MOESM3_ESM.zip › Table1_SourceFile.xlsx]

## Sheet: Sheet1
Table 1. Metal content determination by ICP-OES
10 month male ICP on isolated islets
Animal	Geno	Cu	z	Fe	z	Mn	z	Zn
7.29	Irp2-/-	7.47578e-05	2.73396	0.000179468	0.285858	7.24199e-06	1.75962	0.00050681	-0.311125
7.34	Irp2-/-	6.97143e-05	2.50807	0.000347735	1.62528	9.35623e-06	2.4543	0.000754682	0.284793
7.36	Irp2-/-	5.39638e-05	1.80264	0.000310085	1.32558	1.18072e-05	3.25961	0.000789867	0.36938
7.65	Irp2-/-	5.82886e-05	1.99634	0.000393387	1.98868	2.76841e-05	8.47627	0.00073668	0.241512
7.74	Irp2-/-	1.37153e-05	0	0.000143557	0	1.88659e-06	0	0.000636223	0
7.81	Irp2-/-	2.23275e-05	0.385723	0.000125627	-0.142725	3.04349e-06	0.380123	0.000415951	-0.529563
	ave	4.87946e-05		0.000249976		1.01699e-05		0.000640035
	sd	2.51382e-05		0.000114452		9.36013e-06		0.000150274
	se	1.02626e-05		4.67247e-05		3.82126e-06		6.1349e-05
7.24	Wt	7.47781e-05	4.66422	0.000392471	-0.394552	8.38402e-06	-0.743349	0.00085201	-0.129313
7.26	Wt	4.17695e-05	2.60534	0.000574818	0.220832	1.36025e-05	0.39271	0.000770344	-0.257056
7.27	Wt	5.58444e-05	3.48324	0.000392613	-0.394074	1.01924e-05	-0.349661	0.000758928	-0.274913
7.4	Wt	5.84796e-05	3.64761	0.000486323	-0.0778214	1.04865e-05	-0.285637	0.000651649	-0.44272
7.41	Wt	7.09859e-05	4.42769	0.00067598	0.562234	1.40736e-05	0.495275	0.000852189	-0.129033
7.53	Wt		0	0.000509382	0	1.17986e-05	0	0.00093468	0
7.64	Wt	1.60323e-05	1	0.000296314	-0.719063	4.59345e-06	-1.56856	0.000639302	-0.462034
	ave	5.29816e-05		0.000475414		1.04473e-05		0.000779872
	sd	2.15807e-05		0.000127275		3.25377e-06		0.000108881
	se	8.81027e-06		4.81053e-05		1.22981e-06		4.1153e-05
	ttest	0.763246		0.00668821		0.942474		0.0780187
	ttest	0.763389		0.00637827		0.947149		0.0909311
							Cu	Fe	Mn	Zn
						Wt (7)	5.29816e-05	0.000475414	1.04473e-05	0.000779872
						Irp2-/- (6)	4.87946e-05	0.000249976	1.01699e-05	0.000640035
